# Supplementary material for: Signatures of differential selection in chloroplast genome between japonica and indica
Source: Rice (N Y). 2019 Aug 14;12:65. doi: 10.1186/s12284-019-0322-x (PMC6692809; doi:10.1186/s12284-019-0322-x)
Supplement: Supplementary file 3 — Table S3. Location of all the SNPs and InDels in their coding region in the reference detected in this study. (XLSX 114 kb) [file 12284_2019_322_MOESM3_ESM.xlsx]

## Sheet: cul_358
CHR	POS		ID	REF	ALT	DNA-A1	DNA-A2	DNA-A3	DNA-A4	RWG-001	RWG-002	RWG-003	RWG-004	RWG-005	RWG-006	RWG-007	RWG-008	RWG-009	RWG-010	RWG-011	RWG-012	RWG-013	RWG-014	RWG-015	RWG-016	RWG-017	RWG-018	RWG-019	RWG-020	RWG-021	RWG-022	RWG-023	RWG-024	RWG-025	RWG-026	RWG-027	RWG-028	RWG-029	RWG-030	RWG-031	RWG-032	RWG-033	RWG-034	RWG-035	RWG-036	RWG-037	RWG-038	RWG-039	RWG-040
CP_NC_001320.1	412	tenK	.	T	C	C	T	C	C	T	T	T	T	T	C	T	C	T	C	T	T	C	T	T	T	T	T	T	T	C	C	T	T	T	T	T	T	T	C	T	T	T	T	T	C	C	C	C	T
CP_NC_001320.1	2426	matK	.	A	C	A	C	A	A	A	A	A	A	A	A	A	A	A	A	A	A	A	A	A	A	A	A	A	A	A	A	A	A	A	A	A	A	A	A	A	A	A	A	A	A	A	A	A	A
CP_NC_001320.1	3098	matK	.	C	T	C	C	C	C	C	C	C	C	C	C	C	C	C	C	C	C	C	C	C	C	C	C	C	C	C	C	T	C	C	C	C	C	C	C	T	C	C	C	C	C	C	C	C	C
CP_NC_001320.1	4547	rps16	.	G	T,A	T,A	G	T,A	T,A	G	G	G	G	G	T,A	G	T,A	G	T,A	G	G	T,A	G	G	G	G	G	G	G	T,A	T,A	G	G	G	G	G	G	G	T,A	G	G	G	G	G	T,A	T,A	T,A	T,A	G
CP_NC_001320.1	5005	rps16	.	A	AATCCTTT	AATCCTTT	A	AATCCTTT	AATCCTTT	A	A	A	A	A	AATCCTTT	A	AATCCTTT	A	AATCCTTT	A	A	AATCCTTT	A	A	A	A	A	A	A	AATCCTTT	AATCCTTT	A	A	A	A	A	A	A	AATCCTTT	A	A	A	A	A	A	AATCCTTT	AATCCTTT	AATCCTTT	A
CP_NC_001320.1	6282	intergenetic	.	T	C	C	T	C	C	T	T	T	T	T	C	T	C	T	C	T	T	C	T	T	T	T	T	T	T	C	C	C	T	T	T	T	T	T	C	C	T	T	T	T	C	C	C	C	T
CP_NC_001320.1	6608	intergenetic	.	G	T	T	G	T	T	G	G	G	G	G	T	G	T	G	T	G	G	T	G	G	G	G	G	G	G	T	T	G	G	G	G	G	G	G	T	G	G	G	G	G	T	T	T	T	G
CP_NC_001320.1	6765	intergenetic	.	A	T	A	A	A	A	A	A	A	A	A	A	A	A	A	A	A	A	A	A	A	A	A	A	A	A	A	A	A	A	A	A	A	A	A	A	A	A	A	A	A	A	A	A	A	A
CP_NC_001320.1	7134	intergenetic	.	T	C	C	T	C	C	T	T	T	T	T	C	T	C	T	C	T	T	C	T	T	T	T	T	T	T	C	C	T	T	T	T	T	T	T	C	T	T	T	T	T	C	C	C	C	T
CP_NC_001320.1	8127	intergenetic	.	A	G	G	A	G	G	A	A	A	A	A	G	A	G	A	G	A	A	G	A	A	A	A	A	A	A	G	G	A	A	A	A	A	A	A	G	A	A	A	A	A	G	G	G	G	A
CP_NC_001320.1	8547	intergenetic	.	AGAATCCTATTTTTGTTCTTATACCCATGCAATAGAGAGCGAGTGGGAAAAGGGAGGTTACTT	A	A	AGAATCCTATTTTTGTTCTTATACCCATGCAATAGAGAGCGAGTGGGAAAAGGGAGGTTACTT	A	A	AGAATCCTATTTTTGTTCTTATACCCATGCAATAGAGAGCGAGTGGGAAAAGGGAGGTTACTT	AGAATCCTATTTTTGTTCTTATACCCATGCAATAGAGAGCGAGTGGGAAAAGGGAGGTTACTT	AGAATCCTATTTTTGTTCTTATACCCATGCAATAGAGAGCGAGTGGGAAAAGGGAGGTTACTT	AGAATCCTATTTTTGTTCTTATACCCATGCAATAGAGAGCGAGTGGGAAAAGGGAGGTTACTT	AGAATCCTATTTTTGTTCTTATACCCATGCAATAGAGAGCGAGTGGGAAAAGGGAGGTTACTT	A	AGAATCCTATTTTTGTTCTTATACCCATGCAATAGAGAGCGAGTGGGAAAAGGGAGGTTACTT	A	AGAATCCTATTTTTGTTCTTATACCCATGCAATAGAGAGCGAGTGGGAAAAGGGAGGTTACTT	A	AGAATCCTATTTTTGTTCTTATACCCATGCAATAGAGAGCGAGTGGGAAAAGGGAGGTTACTT	AGAATCCTATTTTTGTTCTTATACCCATGCAATAGAGAGCGAGTGGGAAAAGGGAGGTTACTT	A	AGAATCCTATTTTTGTTCTTATACCCATGCAATAGAGAGCGAGTGGGAAAAGGGAGGTTACTT	AGAATCCTATTTTTGTTCTTATACCCATGCAATAGAGAGCGAGTGGGAAAAGGGAGGTTACTT	AGAATCCTATTTTTGTTCTTATACCCATGCAATAGAGAGCGAGTGGGAAAAGGGAGGTTACTT	AGAATCCTATTTTTGTTCTTATACCCATGCAATAGAGAGCGAGTGGGAAAAGGGAGGTTACTT	AGAATCCTATTTTTGTTCTTATACCCATGCAATAGAGAGCGAGTGGGAAAAGGGAGGTTACTT	AGAATCCTATTTTTGTTCTTATACCCATGCAATAGAGAGCGAGTGGGAAAAGGGAGGTTACTT	AGAATCCTATTTTTGTTCTTATACCCATGCAATAGAGAGCGAGTGGGAAAAGGGAGGTTACTT	A	A	AGAATCCTATTTTTGTTCTTATACCCATGCAATAGAGAGCGAGTGGGAAAAGGGAGGTTACTT	AGAATCCTATTTTTGTTCTTATACCCATGCAATAGAGAGCGAGTGGGAAAAGGGAGGTTACTT	AGAATCCTATTTTTGTTCTTATACCCATGCAATAGAGAGCGAGTGGGAAAAGGGAGGTTACTT	AGAATCCTATTTTTGTTCTTATACCCATGCAATAGAGAGCGAGTGGGAAAAGGGAGGTTACTT	AGAATCCTATTTTTGTTCTTATACCCATGCAATAGAGAGCGAGTGGGAAAAGGGAGGTTACTT	AGAATCCTATTTTTGTTCTTATACCCATGCAATAGAGAGCGAGTGGGAAAAGGGAGGTTACTT	AGAATCCTATTTTTGTTCTTATACCCATGCAATAGAGAGCGAGTGGGAAAAGGGAGGTTACTT	A	AGAATCCTATTTTTGTTCTTATACCCATGCAATAGAGAGCGAGTGGGAAAAGGGAGGTTACTT	AGAATCCTATTTTTGTTCTTATACCCATGCAATAGAGAGCGAGTGGGAAAAGGGAGGTTACTT	AGAATCCTATTTTTGTTCTTATACCCATGCAATAGAGAGCGAGTGGGAAAAGGGAGGTTACTT	AGAATCCTATTTTTGTTCTTATACCCATGCAATAGAGAGCGAGTGGGAAAAGGGAGGTTACTT	AGAATCCTATTTTTGTTCTTATACCCATGCAATAGAGAGCGAGTGGGAAAAGGGAGGTTACTT	A	A	A	A	AGAATCCTATTTTTGTTCTTATACCCATGCAATAGAGAGCGAGTGGGAAAAGGGAGGTTACTT
CP_NC_001320.1	8615	intergenetic	.	CATTTTTT	C	C	CATTTTTT	C	C	CATTTTTT	CATTTTTT	CATTTTTT	CATTTTTT	CATTTTTT	C	CATTTTTT	C	CATTTTTT	C	CATTTTTT	CATTTTTT	C	CATTTTTT	CATTTTTT	CATTTTTT	CATTTTTT	CATTTTTT	CATTTTTT	CATTTTTT	C	C	CATTTTTT	CATTTTTT	CATTTTTT	CATTTTTT	CATTTTTT	CATTTTTT	CATTTTTT	C	CATTTTTT	CATTTTTT	CATTTTTT	CATTTTTT	CATTTTTT	C	C	C	C	CATTTTTT
CP_NC_001320.1	12496	intergenetic	.	A	G,C	G,C	A	G,C	G,C	A	A	A	A	A	G,C	A	G,C	A	G,C	A	A	G,C	A	A	A	A	A	A	A	G,C	G,C	A	A	A	A	A	A	A	G,C	A	A	A	A	het	G,C	G,C	G,C	G,C	A
CP_NC_001320.1	12667	intergenetic	.	TAGGG	T	T	TAGGG	T	T	TAGGG	TAGGG	TAGGG	TAGGG	TAGGG	T	TAGGG	T	TAGGG	T	TAGGG	TAGGG	T	TAGGG	TAGGG	TAGGG	TAGGG	TAGGG	TAGGG	TAGGG	T	T	TAGGG	TAGGG	TAGGG	TAGGG	TAGGG	TAGGG	TAGGG	T	TAGGG	TAGGG	TAGGG	TAGGG	TAGGG	T	T	T	T	TAGGG
CP_NC_001320.1	12799	intergenetic	.	G	A	A	G	A	A	G	G	G	G	G	A	G	A	G	A	G	G	A	G	G	G	G	G	G	G	A	A	G	G	G	G	G	G	G	A	G	G	G	G	het	A	A	A	A	G
CP_NC_001320.1	12819	intergenetic	.	T	C	C	T	C	C	T	T	T	T	T	C	T	C	T	C	T	T	C	T	T	T	T	T	T	T	C	C	T	T	T	T	T	T	T	C	T	T	T	T	het	C	C	C	C	T
CP_NC_001320.1	12820	intergenetic	.	A	C	C	A	C	C	A	A	A	A	A	C	A	C	A	C	A	A	C	A	A	A	A	A	A	A	C	C	A	A	A	A	A	A	A	C	A	A	A	A	het	C	C	C	C	A
CP_NC_001320.1	13468	intergenetic	.	A	T	T	A	T	T	A	A	A	A	A	T	A	T	A	T	A	A	T	A	A	A	A	A	A	A	T	T	A	A	A	A	A	A	A	T	A	A	A	A	A	T	T	T	T	A
CP_NC_001320.1	14231	trnI	.	A	G	G	A	G	G	A	A	A	A	A	G	A	G	A	G	A	A	G	A	A	A	A	A	A	A	G	G	G	A	A	A	A	A	A	G	G	A	A	A	het	G	G	G	G	A
CP_NC_001320.1	15014	intergenetic	.	C	T	C	C	C	C	C	C	C	C	C	C	C	C	C	C	C	C	C	C	C	C	C	C	C	C	C	C	T	C	C	C	C	C	C	C	T	C	C	C	C	C	C	C	C	C
CP_NC_001320.1	16498	intergenetic	.	C	CGTGGAA	C	C	C	C	C	C	C	C	C	C	C	C	C	C	CGTGGAA	C	C	C	CGTGGAA	CGTGGAA	CGTGGAA	C	C	C	C	C	C	C	C	C	C	C	C	C	C	C	C	C	C	C	C	C	C	C
CP_NC_001320.1	17746	intergenetic	.	G	A	A	G	A	A	G	G	G	G	G	A	G	A	G	A	G	G	A	G	G	G	G	G	G	G	A	A	G	G	G	G	G	G	G	A	G	G	G	G	G	A	A	A	A	G
CP_NC_001320.1	17747	intergenetic	.	G	A	A	G	A	A	G	G	G	G	G	A	G	A	G	A	G	G	A	G	G	G	G	G	G	G	A	A	G	G	G	G	G	G	G	A	G	G	G	G	G	A	A	A	A	G
CP_NC_001320.1	18479	intergenetic	.	T	G	G	T	G	G	T	T	T	T	T	G	T	G	T	G	T	T	G	T	T	T	T	T	T	T	G	G	T	T	T	T	T	T	T	G	T	T	T	T	T	G	G	G	G	T
CP_NC_001320.1	18520	intergenetic	.	G	A	A	G	A	A	G	G	G	G	G	A	G	A	G	A	G	G	A	G	G	G	G	G	G	G	A	A	G	G	G	G	G	G	G	A	G	G	G	G	G	A	A	A	A	G
CP_NC_001320.1	18722	intergenetic	.	AATCTTAT	A	AATCTTAT	AATCTTAT	AATCTTAT	AATCTTAT	AATCTTAT	AATCTTAT	AATCTTAT	AATCTTAT	AATCTTAT	AATCTTAT	AATCTTAT	AATCTTAT	AATCTTAT	AATCTTAT	AATCTTAT	AATCTTAT	AATCTTAT	AATCTTAT	AATCTTAT	AATCTTAT	AATCTTAT	AATCTTAT	AATCTTAT	AATCTTAT	AATCTTAT	AATCTTAT	AATCTTAT	AATCTTAT	AATCTTAT	AATCTTAT	AATCTTAT	AATCTTAT	AATCTTAT	AATCTTAT	AATCTTAT	AATCTTAT	AATCTTAT	AATCTTAT	AATCTTAT	AATCTTAT	AATCTTAT	AATCTTAT	AATCTTAT	AATCTTAT
CP_NC_001320.1	28019	rpoC2	.	G	T,*	T,*	G	T,*	T,*	G	G	G	G	G	T,*	G	T,*	G	T,*	G	G	T,*	G	G	G	G	G	G	G	T,*	T,*	G	G	G	G	G	G	G	T,*	G	G	G	G	G	T,*	T,*	T,*	T,*	G
CP_NC_001320.1	29113	rpoC2	.	A	G	G	A	G	G	A	A	A	A	A	G	A	G	A	G	A	A	G	A	A	A	A	A	A	A	G	G	A	A	A	A	A	A	A	G	A	A	A	A	A	G	G	G	G	A
CP_NC_001320.1	35382	atpA	.	G	A	A	G	A	A	G	G	G	G	G	A	G	A	G	A	G	G	A	G	G	G	G	G	G	G	A	A	G	G	G	G	G	G	G	A	G	G	G	G	G	A	A	A	A	G
CP_NC_001320.1	42329	ycf3	.	C	CT	CT	CT	CT	CT	CT	CT	CT	CT	CT	CT	CT	CT	CT	CT	CT	CT	CT	CT	CT	CT	CT	CT	CT	CT	CT	CT	CT	CT	CT	CT	CT	CT	CT	CT	CT	CT	CT	CT	CT	CT	CT	CT	CT	CT
CP_NC_001320.1	44795	intergenetic	.	C	T	C	C	C	C	C	C	C	C	C	C	C	C	C	C	C	C	C	C	C	C	C	T	T	C	C	C	C	T	C	T	C	C	C	C	C	C	T	C	C	C	C	C	C	C
CP_NC_001320.1	45398	rps4	.	T	G	T	T	T	T	T	T	T	T	T	T	T	T	T	T	T	T	T	T	T	T	T	G	G	T	T	T	T	G	T	G	T	T	T	T	T	T	G	T	T	T	T	T	T	T
CP_NC_001320.1	46542	intergenetic	.	CAAAGAA	C	C	CAAAGAA	C	C	CAAAGAA	CAAAGAA	CAAAGAA	CAAAGAA	CAAAGAA	C	CAAAGAA	C	CAAAGAA	C	CAAAGAA	CAAAGAA	C	CAAAGAA	CAAAGAA	CAAAGAA	CAAAGAA	CAAAGAA	CAAAGAA	CAAAGAA	C	C	CAAAGAA	CAAAGAA	CAAAGAA	CAAAGAA	CAAAGAA	CAAAGAA	CAAAGAA	C	CAAAGAA	CAAAGAA	CAAAGAA	CAAAGAA	CAAAGAA	C	C	C	C	CAAAGAA
CP_NC_001320.1	47716	intergenetic	.	A	C	C	C	C	C	A	A	A	A	A	C	A	C	A	C	C	C	C	A	C	C	C	A	A	A	C	C	C	A	A	A	A	A	A	C	C	A	A	C	A	C	C	C	C	A
CP_NC_001320.1	48536	intergenetic	.	C	T	C	C	C	C	C	C	C	C	C	T	C	C	C	C	C	C	C	C	C	C	C	C	C	C	C	C	C	C	C	C	C	C	C	C	C	C	C	C	C	C	C	C	C	C
CP_NC_001320.1	49787	intergenetic	.	A	AG	AG	AG	AG	AG	AG	AG	AG	AG	AG	AG	AG	AG	AG	AG	AG	AG	AG	AG	AG	AG	AG	AG	AG	AG	AG	AG	AG	AG	AG	AG	AG	AG	AG	AG	AG	AG	AG	AG	AG	AG	AG	AG	AG	AG
CP_NC_001320.1	49856	intergenetic	.	C	T,*	T,*	C	T,*	T,*	C	C	C	C	C	T,*	C	T,*	C	T,*	C	C	T,*	C	C	C	C	C	C	C	T,*	T,*	C	C	C	C	C	C	C	T,*	C	C	C	C	C	T,*	T,*	T,*	T,*	C
CP_NC_001320.1	50250	intergenetic	.	A	C	C	A	C	C	A	A	A	A	A	C	A	C	A	C	A	A	C	A	A	A	A	A	A	A	C	C	A	A	A	A	A	A	A	C	A	A	A	A	A	C	C	C	C	A
CP_NC_001320.1	51102	intergenetic	.	A	G	A	A	A	A	A	A	A	A	A	A	A	A	A	A	A	A	A	A	A	A	A	A	A	A	A	A	A	A	A	A	A	A	A	A	A	A	A	A	A	G	A	A	A	A
CP_NC_001320.1	52147	atpB	.	C	T	T	C	T	T	C	C	C	C	C	T	C	T	C	T	C	C	T	C	C	C	C	C	C	C	T	T	C	C	C	C	C	C	C	T	C	C	C	C	C	C	T	T	T	C
CP_NC_001320.1	53521	intergenetic	.	C	T	T	C	T	T	C	C	C	C	C	T	C	T	C	T	C	C	T	C	C	C	C	C	C	C	T	T	C	C	C	C	C	C	C	T	C	C	C	C	C	T	T	T	T	C
CP_NC_001320.1	55664	intergenetic	.	TGAAAAA	T	T	TGAAAAA	T	T	TGAAAAA	TGAAAAA	TGAAAAA	TGAAAAA	TGAAAAA	T	TGAAAAA	T	TGAAAAA	T	T	TGAAAAA	T	TGAAAAA	T	T	T	TGAAAAA	TGAAAAA	TGAAAAA	T	T	T	TGAAAAA	TGAAAAA	TGAAAAA	TGAAAAA	TGAAAAA	TGAAAAA	T	T	TGAAAAA	TGAAAAA	TGAAAAA	TGAAAAA	T	T	T	T	TGAAAAA
CP_NC_001320.1	56588	intergenetic	.	T	C	C	T	C	C	T	T	T	T	T	C	T	C	T	C	T	T	C	T	T	T	T	T	T	T	C	C	T	T	T	T	T	T	T	C	T	T	T	T	T	T	C	C	C	T
CP_NC_001320.1	56861	intergenetic	.	C	T	T	C	T	T	C	C	C	C	C	T	C	T	C	T	C	C	T	C	C	C	C	C	C	C	T	T	C	C	C	C	C	C	C	T	C	C	C	C	C	T	T	T	T	C
CP_NC_001320.1	56944	intergenetic	.	CAAATCTTTTTAATTGCTTCTCCTTTTTTGCTATTTTCTTATTATTTATATAATCCATTCGATTCTTTTTTTTTAGAATACTTTTTTTTTAGAATACTAAAGTATTCTAAAAAAAAAGTATTCTATAAA	C	CAAATCTTTTTAATTGCTTCTCCTTTTTTGCTATTTTCTTATTATTTATATAATCCATTCGATTCTTTTTTTTTAGAATACTTTTTTTTTAGAATACTAAAGTATTCTAAAAAAAAAGTATTCTATAAA	CAAATCTTTTTAATTGCTTCTCCTTTTTTGCTATTTTCTTATTATTTATATAATCCATTCGATTCTTTTTTTTTAGAATACTTTTTTTTTAGAATACTAAAGTATTCTAAAAAAAAAGTATTCTATAAA	CAAATCTTTTTAATTGCTTCTCCTTTTTTGCTATTTTCTTATTATTTATATAATCCATTCGATTCTTTTTTTTTAGAATACTTTTTTTTTAGAATACTAAAGTATTCTAAAAAAAAAGTATTCTATAAA	CAAATCTTTTTAATTGCTTCTCCTTTTTTGCTATTTTCTTATTATTTATATAATCCATTCGATTCTTTTTTTTTAGAATACTTTTTTTTTAGAATACTAAAGTATTCTAAAAAAAAAGTATTCTATAAA	CAAATCTTTTTAATTGCTTCTCCTTTTTTGCTATTTTCTTATTATTTATATAATCCATTCGATTCTTTTTTTTTAGAATACTTTTTTTTTAGAATACTAAAGTATTCTAAAAAAAAAGTATTCTATAAA	CAAATCTTTTTAATTGCTTCTCCTTTTTTGCTATTTTCTTATTATTTATATAATCCATTCGATTCTTTTTTTTTAGAATACTTTTTTTTTAGAATACTAAAGTATTCTAAAAAAAAAGTATTCTATAAA	CAAATCTTTTTAATTGCTTCTCCTTTTTTGCTATTTTCTTATTATTTATATAATCCATTCGATTCTTTTTTTTTAGAATACTTTTTTTTTAGAATACTAAAGTATTCTAAAAAAAAAGTATTCTATAAA	CAAATCTTTTTAATTGCTTCTCCTTTTTTGCTATTTTCTTATTATTTATATAATCCATTCGATTCTTTTTTTTTAGAATACTTTTTTTTTAGAATACTAAAGTATTCTAAAAAAAAAGTATTCTATAAA	CAAATCTTTTTAATTGCTTCTCCTTTTTTGCTATTTTCTTATTATTTATATAATCCATTCGATTCTTTTTTTTTAGAATACTTTTTTTTTAGAATACTAAAGTATTCTAAAAAAAAAGTATTCTATAAA	CAAATCTTTTTAATTGCTTCTCCTTTTTTGCTATTTTCTTATTATTTATATAATCCATTCGATTCTTTTTTTTTAGAATACTTTTTTTTTAGAATACTAAAGTATTCTAAAAAAAAAGTATTCTATAAA	CAAATCTTTTTAATTGCTTCTCCTTTTTTGCTATTTTCTTATTATTTATATAATCCATTCGATTCTTTTTTTTTAGAATACTTTTTTTTTAGAATACTAAAGTATTCTAAAAAAAAAGTATTCTATAAA	CAAATCTTTTTAATTGCTTCTCCTTTTTTGCTATTTTCTTATTATTTATATAATCCATTCGATTCTTTTTTTTTAGAATACTTTTTTTTTAGAATACTAAAGTATTCTAAAAAAAAAGTATTCTATAAA	CAAATCTTTTTAATTGCTTCTCCTTTTTTGCTATTTTCTTATTATTTATATAATCCATTCGATTCTTTTTTTTTAGAATACTTTTTTTTTAGAATACTAAAGTATTCTAAAAAAAAAGTATTCTATAAA	CAAATCTTTTTAATTGCTTCTCCTTTTTTGCTATTTTCTTATTATTTATATAATCCATTCGATTCTTTTTTTTTAGAATACTTTTTTTTTAGAATACTAAAGTATTCTAAAAAAAAAGTATTCTATAAA	CAAATCTTTTTAATTGCTTCTCCTTTTTTGCTATTTTCTTATTATTTATATAATCCATTCGATTCTTTTTTTTTAGAATACTTTTTTTTTAGAATACTAAAGTATTCTAAAAAAAAAGTATTCTATAAA	CAAATCTTTTTAATTGCTTCTCCTTTTTTGCTATTTTCTTATTATTTATATAATCCATTCGATTCTTTTTTTTTAGAATACTTTTTTTTTAGAATACTAAAGTATTCTAAAAAAAAAGTATTCTATAAA	CAAATCTTTTTAATTGCTTCTCCTTTTTTGCTATTTTCTTATTATTTATATAATCCATTCGATTCTTTTTTTTTAGAATACTTTTTTTTTAGAATACTAAAGTATTCTAAAAAAAAAGTATTCTATAAA	CAAATCTTTTTAATTGCTTCTCCTTTTTTGCTATTTTCTTATTATTTATATAATCCATTCGATTCTTTTTTTTTAGAATACTTTTTTTTTAGAATACTAAAGTATTCTAAAAAAAAAGTATTCTATAAA	CAAATCTTTTTAATTGCTTCTCCTTTTTTGCTATTTTCTTATTATTTATATAATCCATTCGATTCTTTTTTTTTAGAATACTTTTTTTTTAGAATACTAAAGTATTCTAAAAAAAAAGTATTCTATAAA	CAAATCTTTTTAATTGCTTCTCCTTTTTTGCTATTTTCTTATTATTTATATAATCCATTCGATTCTTTTTTTTTAGAATACTTTTTTTTTAGAATACTAAAGTATTCTAAAAAAAAAGTATTCTATAAA	CAAATCTTTTTAATTGCTTCTCCTTTTTTGCTATTTTCTTATTATTTATATAATCCATTCGATTCTTTTTTTTTAGAATACTTTTTTTTTAGAATACTAAAGTATTCTAAAAAAAAAGTATTCTATAAA	C	C	CAAATCTTTTTAATTGCTTCTCCTTTTTTGCTATTTTCTTATTATTTATATAATCCATTCGATTCTTTTTTTTTAGAATACTTTTTTTTTAGAATACTAAAGTATTCTAAAAAAAAAGTATTCTATAAA	CAAATCTTTTTAATTGCTTCTCCTTTTTTGCTATTTTCTTATTATTTATATAATCCATTCGATTCTTTTTTTTTAGAATACTTTTTTTTTAGAATACTAAAGTATTCTAAAAAAAAAGTATTCTATAAA	CAAATCTTTTTAATTGCTTCTCCTTTTTTGCTATTTTCTTATTATTTATATAATCCATTCGATTCTTTTTTTTTAGAATACTTTTTTTTTAGAATACTAAAGTATTCTAAAAAAAAAGTATTCTATAAA	CAAATCTTTTTAATTGCTTCTCCTTTTTTGCTATTTTCTTATTATTTATATAATCCATTCGATTCTTTTTTTTTAGAATACTTTTTTTTTAGAATACTAAAGTATTCTAAAAAAAAAGTATTCTATAAA	het	CAAATCTTTTTAATTGCTTCTCCTTTTTTGCTATTTTCTTATTATTTATATAATCCATTCGATTCTTTTTTTTTAGAATACTTTTTTTTTAGAATACTAAAGTATTCTAAAAAAAAAGTATTCTATAAA	C	CAAATCTTTTTAATTGCTTCTCCTTTTTTGCTATTTTCTTATTATTTATATAATCCATTCGATTCTTTTTTTTTAGAATACTTTTTTTTTAGAATACTAAAGTATTCTAAAAAAAAAGTATTCTATAAA	CAAATCTTTTTAATTGCTTCTCCTTTTTTGCTATTTTCTTATTATTTATATAATCCATTCGATTCTTTTTTTTTAGAATACTTTTTTTTTAGAATACTAAAGTATTCTAAAAAAAAAGTATTCTATAAA	CAAATCTTTTTAATTGCTTCTCCTTTTTTGCTATTTTCTTATTATTTATATAATCCATTCGATTCTTTTTTTTTAGAATACTTTTTTTTTAGAATACTAAAGTATTCTAAAAAAAAAGTATTCTATAAA	CAAATCTTTTTAATTGCTTCTCCTTTTTTGCTATTTTCTTATTATTTATATAATCCATTCGATTCTTTTTTTTTAGAATACTTTTTTTTTAGAATACTAAAGTATTCTAAAAAAAAAGTATTCTATAAA	CAAATCTTTTTAATTGCTTCTCCTTTTTTGCTATTTTCTTATTATTTATATAATCCATTCGATTCTTTTTTTTTAGAATACTTTTTTTTTAGAATACTAAAGTATTCTAAAAAAAAAGTATTCTATAAA	CAAATCTTTTTAATTGCTTCTCCTTTTTTGCTATTTTCTTATTATTTATATAATCCATTCGATTCTTTTTTTTTAGAATACTTTTTTTTTAGAATACTAAAGTATTCTAAAAAAAAAGTATTCTATAAA	C	CAAATCTTTTTAATTGCTTCTCCTTTTTTGCTATTTTCTTATTATTTATATAATCCATTCGATTCTTTTTTTTTAGAATACTTTTTTTTTAGAATACTAAAGTATTCTAAAAAAAAAGTATTCTATAAA	CAAATCTTTTTAATTGCTTCTCCTTTTTTGCTATTTTCTTATTATTTATATAATCCATTCGATTCTTTTTTTTTAGAATACTTTTTTTTTAGAATACTAAAGTATTCTAAAAAAAAAGTATTCTATAAA	CAAATCTTTTTAATTGCTTCTCCTTTTTTGCTATTTTCTTATTATTTATATAATCCATTCGATTCTTTTTTTTTAGAATACTTTTTTTTTAGAATACTAAAGTATTCTAAAAAAAAAGTATTCTATAAA	CAAATCTTTTTAATTGCTTCTCCTTTTTTGCTATTTTCTTATTATTTATATAATCCATTCGATTCTTTTTTTTTAGAATACTTTTTTTTTAGAATACTAAAGTATTCTAAAAAAAAAGTATTCTATAAA	CAAATCTTTTTAATTGCTTCTCCTTTTTTGCTATTTTCTTATTATTTATATAATCCATTCGATTCTTTTTTTTTAGAATACTTTTTTTTTAGAATACTAAAGTATTCTAAAAAAAAAGTATTCTATAAA	CAAATCTTTTTAATTGCTTCTCCTTTTTTGCTATTTTCTTATTATTTATATAATCCATTCGATTCTTTTTTTTTAGAATACTTTTTTTTTAGAATACTAAAGTATTCTAAAAAAAAAGTATTCTATAAA	CAAATCTTTTTAATTGCTTCTCCTTTTTTGCTATTTTCTTATTATTTATATAATCCATTCGATTCTTTTTTTTTAGAATACTTTTTTTTTAGAATACTAAAGTATTCTAAAAAAAAAGTATTCTATAAA
CP_NC_001320.1	57007	intergenetic	.	TCTTTTTTTTTAGAATA	T,*	TCTTTTTTTTTAGAATA	TCTTTTTTTTTAGAATA	TCTTTTTTTTTAGAATA	TCTTTTTTTTTAGAATA	TCTTTTTTTTTAGAATA	TCTTTTTTTTTAGAATA	TCTTTTTTTTTAGAATA	TCTTTTTTTTTAGAATA	TCTTTTTTTTTAGAATA	TCTTTTTTTTTAGAATA	TCTTTTTTTTTAGAATA	TCTTTTTTTTTAGAATA	TCTTTTTTTTTAGAATA	TCTTTTTTTTTAGAATA	TCTTTTTTTTTAGAATA	TCTTTTTTTTTAGAATA	TCTTTTTTTTTAGAATA	TCTTTTTTTTTAGAATA	TCTTTTTTTTTAGAATA	TCTTTTTTTTTAGAATA	TCTTTTTTTTTAGAATA	?	?	TCTTTTTTTTTAGAATA	TCTTTTTTTTTAGAATA	TCTTTTTTTTTAGAATA	T,*	?	TCTTTTTTTTTAGAATA	?	TCTTTTTTTTTAGAATA	TCTTTTTTTTTAGAATA	TCTTTTTTTTTAGAATA	TCTTTTTTTTTAGAATA	T,*	TCTTTTTTTTTAGAATA	?	TCTTTTTTTTTAGAATA	TCTTTTTTTTTAGAATA	T,*	TCTTTTTTTTTAGAATA	TCTTTTTTTTTAGAATA	TCTTTTTTTTTAGAATA	TCTTTTTTTTTAGAATA
CP_NC_001320.1	57027	intergenetic	.	TTTTTTTAGAATACTAA	T,*	T,*	TTTTTTTAGAATACTAA	T,*	T,*	TTTTTTTAGAATACTAA	TTTTTTTAGAATACTAA	TTTTTTTAGAATACTAA	TTTTTTTAGAATACTAA	TTTTTTTAGAATACTAA	T,*	T,*	T,*	TTTTTTTAGAATACTAA	T,*	TTTTTTTAGAATACTAA	TTTTTTTAGAATACTAA	T,*	TTTTTTTAGAATACTAA	TTTTTTTAGAATACTAA	TTTTTTTAGAATACTAA	TTTTTTTAGAATACTAA	?	?	TTTTTTTAGAATACTAA	T,*	T,*	TTTTTTTAGAATACTAA	?	TTTTTTTAGAATACTAA	?	TTTTTTTAGAATACTAA	TTTTTTTAGAATACTAA	TTTTTTTAGAATACTAA	T,*	TTTTTTTAGAATACTAA	T,*	?	TTTTTTTAGAATACTAA	TTTTTTTAGAATACTAA	TTTTTTTAGAATACTAA	T,*	T,*	T,*	T,*
CP_NC_001320.1	57133	intergenetic	.	T	TA	T	T	T	T	T	T	T	T	T	T	T	T	T	T	T	T	T	T	T	T	T	T	T	T	T	T	T	T	T	T	T	T	T	T	T	T	T	T	T	T	T	T	T	T
CP_NC_001320.1	57635	intergenetic	.	A	AAAAGT	AAAAGT	A	AAAAGT	AAAAGT	A	A	A	A	A	AAAAGT	A	AAAAGT	A	AAAAGT	A	A	AAAAGT	A	A	A	A	A	A	A	AAAAGT	AAAAGT	A	A	A	A	A	A	A	AAAAGT	A	A	A	A	A	AAAAGT	AAAAGT	AAAAGT	AAAAGT	A
CP_NC_001320.1	60856	intergenetic	.	C	CTTGTA	CTTGTA	C	CTTGTA	CTTGTA	C	C	C	C	C	CTTGTA	C	CTTGTA	C	CTTGTA	C	C	CTTGTA	C	C	C	C	C	C	C	CTTGTA	CTTGTA	C	C	C	C	C	C	C	CTTGTA	C	C	C	C	C	CTTGTA	CTTGTA	CTTGTA	CTTGTA	C
CP_NC_001320.1	60995	intergenetic	.	T	G	G	T	G	G	T	T	T	T	T	G	T	G	T	G	T	T	G	T	T	T	T	T	T	T	G	G	T	T	T	T	T	T	T	G	T	T	T	T	T	G	G	G	G	T
CP_NC_001320.1	62520	intergenetic	.	G	GAGAC	GAGAC	G	GAGAC	GAGAC	G	G	G	G	G	GAGAC	G	GAGAC	G	GAGAC	G	G	GAGAC	G	G	G	G	G	G	G	GAGAC	GAGAC	G	G	G	G	G	G	G	GAGAC	G	G	G	G	G	GAGAC	GAGAC	GAGAC	GAGAC	G
CP_NC_001320.1	62522	intergenetic	.	T	A	A	T	A	A	T	T	T	T	T	A	T	A	T	A	T	T	A	T	T	T	T	T	T	T	A	A	T	T	T	T	T	T	T	A	T	T	T	T	T	A	A	A	A	T
CP_NC_001320.1	62523	intergenetic	.	T	A	A	T	A	A	T	T	T	T	T	A	T	A	T	A	T	T	A	T	T	T	T	T	T	T	A	A	T	T	T	T	T	T	T	A	T	T	T	T	T	A	A	A	A	T
CP_NC_001320.1	62524	intergenetic	.	GGTCT	G	G	GGTCT	G	G	GGTCT	GGTCT	GGTCT	GGTCT	GGTCT	G	GGTCT	G	GGTCT	G	GGTCT	GGTCT	G	GGTCT	GGTCT	GGTCT	GGTCT	GGTCT	GGTCT	GGTCT	G	G	GGTCT	GGTCT	GGTCT	GGTCT	GGTCT	GGTCT	GGTCT	G	GGTCT	GGTCT	GGTCT	GGTCT	GGTCT	G	G	G	G	GGTCT
CP_NC_001320.1	64166	intergenetic	.	C	A	A	C	A	A	C	C	C	C	C	A	C	A	C	A	C	C	A	C	C	C	C	C	C	C	A	A	C	C	C	C	C	C	C	A	C	C	C	C	C	A	A	A	A	C
CP_NC_001320.1	66402	rpl20	.	A	G	G	A	G	G	A	A	A	A	A	G	A	G	A	G	A	A	G	A	A	A	A	A	A	A	G	G	A	A	A	A	A	A	A	G	A	A	A	A	A	G	G	G	G	A
CP_NC_001320.1	66541	rpl20	.	C	T	C	C	C	C	C	C	C	C	C	C	C	C	C	C	C	C	C	C	C	C	C	C	C	C	C	C	C	C	C	C	C	C	C	C	C	C	C	C	C	T	C	C	C	C
CP_NC_001320.1	69349	psbB	.	C	T	T	C	T	T	C	C	C	C	C	T	C	T	C	T	C	C	T	C	C	C	C	C	C	C	T	T	C	C	C	C	C	C	C	T	C	C	C	C	C	T	T	T	T	C
CP_NC_001320.1	70307	psbB	.	A	G	G	G	G	G	G	G	G	G	G	G	G	G	G	G	G	G	G	G	G	G	G	G	G	G	G	G	G	G	G	G	G	G	G	G	G	G	G	G	G	G	G	G	G	G
CP_NC_001320.1	74268	intergenetic	.	A	C	C	A	C	C	A	A	A	A	A	C	A	C	A	C	A	A	C	A	A	A	A	A	A	A	C	C	C	A	A	A	A	A	A	C	C	A	A	A	A	C	C	C	C	A
CP_NC_001320.1	74907	rpoA	.	C	T	C	T	C	C	C	C	C	C	C	C	C	C	C	C	C	T	C	C	C	C	C	C	C	C	C	C	C	C	C	C	C	C	C	C	C	C	C	T	C	C	C	C	C	C
CP_NC_001320.1	76595	intergenetic	.	T	G	T	T	T	T	T	T	T	T	T	T	T	T	T	T	T	T	T	T	T	T	T	T	T	T	T	T	G	T	T	T	T	T	T	T	G	T	T	G	T	T	T	T	T	T
CP_NC_001320.1	76596	intergenetic	.	C	A	C	C	C	C	C	C	C	C	C	C	C	C	C	C	C	C	C	C	C	C	C	C	C	C	C	C	A	C	C	C	C	C	C	C	A	C	C	A	C	C	C	C	C	C
CP_NC_001320.1	79470	rps3	.	C	T	T	T	T	T	C	C	C	C	C	T	T	T	T	T	T	T	T	C	T	T	T	T	T	C	T	T	T	T	C	T	T	T	T	T	T	T	T	T	C	T	T	T	T	T
CP_NC_001320.1	102927	ndhF	.	C	T	T	C	T	T	C	C	C	C	C	T	C	T	C	T	C	C	T	C	C	C	C	C	C	C	T	T	C	C	C	C	C	C	C	T	C	C	C	C	C	T	T	T	T	C
CP_NC_001320.1	103774	intergenetic	.	A	C	C	A	C	C	A	A	A	A	A	A	A	A	A	A	A	A	A	A	A	A	A	A	A	A	A	A	A	A	A	A	A	A	A	A	A	A	A	A	A	A	A	A	A	A
CP_NC_001320.1	104286	intergenetic	.	G	A	A	G	A	A	G	G	G	G	G	A	G	A	G	A	G	G	A	G	G	G	G	G	G	G	A	A	G	G	G	G	G	G	G	A	G	G	G	G	G	A	A	A	A	G
CP_NC_001320.1	104514	rp132	.	C	CAACA	CAACA	CAACA	CAACA	CAACA	C	C	C	C	C	CAACA	C	CAACA	C	CAACA	CAACA	CAACA	CAACA	C	CAACA	CAACA	CAACA	C	C	C	CAACA	CAACA	CAACA	C	C	C	C	C	C	CAACA	CAACA	C	C	CAACA	C	CAACA	CAACA	CAACA	CAACA	C
CP_NC_001320.1	105774	ccsA	.	TAA	T	T	TAA	T	T	TAA	TAA	TAA	TAA	TAA	T	TAA	T	TAA	T	TAA	TAA	T	TAA	TAA	TAA	TAA	TAA	TAA	TAA	T	T	T	TAA	TAA	TAA	TAA	TAA	TAA	T	T	TAA	TAA	TAA	TAA	T	T	T	T	TAA
CP_NC_001320.1	106348	intergenetic	.	G	T	T	G	T	T	G	G	G	G	G	T	G	T	G	T	G	G	T	G	G	G	G	G	G	G	T	T	G	G	G	G	G	G	G	T	G	G	G	G	G	T	T	T	T	G
CP_NC_001320.1	106849	ndhD	.	G	A	G	G	G	G	G	G	G	G	G	G	G	G	G	G	G	G	G	G	G	G	G	A	A	G	G	G	G	A	G	A	G	G	G	G	G	G	A	G	G	G	G	G	G	G
CP_NC_001320.1	108269	intergenetic	.	G	A	A	G	A	A	G	G	G	G	G	A	G	A	G	A	G	G	A	G	G	G	G	G	G	G	A	A	G	G	G	G	G	G	G	A	G	G	G	G	G	A	A	A	A	G
CP_NC_001320.1	109142	intergenetic	.	A	G	G	A	G	G	A	A	A	A	A	G	A	G	A	G	A	A	G	A	A	A	A	A	A	A	G	G	A	A	A	A	A	A	A	G	A	A	A	A	A	G	G	G	G	A
CP_NC_001320.1	113077	intergenetic	.	G	T	T	G	T	T	G	G	G	G	G	T	G	T	G	T	G	G	T	G	G	G	G	G	G	G	T	T	G	G	G	G	G	G	G	T	G	G	G	G	G	T	T	T	T	G
[truncated: 377 more columns]
