# Supplementary material for: Signatures of differential selection in chloroplast genome between japonica and indica
Source: Rice (N Y). 2019 Aug 14;12:65. doi: 10.1186/s12284-019-0322-x (PMC6692809; doi:10.1186/s12284-019-0322-x)
Supplement: Supplementary file 4 — Table S4. Comparison of nucleotide diversity among all samples, Asian rice and wild rice. (XLSX 17 kb) [file 12284_2019_322_MOESM4_ESM.xlsx]

## Sheet: excel_cul_wild_all
CHROM	BIN_START	BIN_END	Wild	Cultivated	All_accessions
CP_001320.1	1	1000	0.00283195	0.000332348	0.00101722
CP_001320.1	501	1500	0.00448373	5.58e-06	0.00112651
CP_001320.1	1001	2000	0.00721911	0	0.00152091
CP_001320.1	1501	2500	0.0103814	0	0.00217027
CP_001320.1	2001	3000	0.0108532	0	0.00223744
CP_001320.1	2501	3500	0.00918674	2.76e-05	0.00166877
CP_001320.1	3001	4000	0.00997006	7.67e-05	0.00194576
CP_001320.1	3501	4500	0.0107823	4.91e-05	0.00208606
CP_001320.1	4001	5000	0.0103331	0.000318428	0.00224551
CP_001320.1	4501	5500	0.00774068	0.000625167	0.00190959
CP_001320.1	5001	6000	0.00929535	0.000306739	0.00201215
CP_001320.1	5501	6500	0.0152974	0.000664488	0.00360963
CP_001320.1	6001	7000	0.0124395	0.00123355	0.00336318
CP_001320.1	6501	7500	0.00693075	0.000887491	0.00211043
CP_001320.1	7001	8000	0.00731187	0.000318428	0.00169813
CP_001320.1	7501	8500	0.00783333	0.000340712	0.00190815
CP_001320.1	8001	9000	0.00942241	0.000974184	0.00276286
CP_001320.1	8501	9500	0.00732217	0.000633473	0.00183081
CP_001320.1	9001	10000	0.00323278	0	0.000589328
CP_001320.1	9501	10500	0.00319886	0	0.000690108
CP_001320.1	10001	11000	0.00331793	0	0.000628788
CP_001320.1	10501	11500	0.00499187	0	0.00078401
CP_001320.1	11001	12000	0.00794116	0	0.00153744
CP_001320.1	11501	12500	0.00920578	0.000321788	0.00228627
CP_001320.1	12001	13000	0.0119924	0.00196443	0.00452307
CP_001320.1	12501	13500	0.00902444	0.00196107	0.00382029
CP_001320.1	13001	14000	0.00975995	0.000318428	0.00246225
CP_001320.1	13501	14500	0.0133993	0.000671278	0.0038182
CP_001320.1	14001	15000	0.0133272	0.000671278	0.0035105
CP_001320.1	14501	15500	0.0161104	2.76e-05	0.00330943
CP_001320.1	15001	16000	0.0150741	0.000346009	0.00341768
CP_001320.1	15501	16500	0.0156191	0.000373091	0.00336002
CP_001320.1	16001	17000	0.0147388	0.000405923	0.00306913
CP_001320.1	16501	17500	0.0171438	0.00098853	0.00436344
CP_001320.1	17001	18000	0.0141022	0.0012797	0.00407091
CP_001320.1	17501	18500	0.0093113	0.000971989	0.00253389
CP_001320.1	18001	19000	0.0141106	0.000653561	0.00308247
CP_001320.1	18501	19500	0.00798001	0.000324007	0.00168404
CP_001320.1	19001	20000	0.000663205	0	0.000137999
CP_001320.1	20001	21000	0.000344756	0	4.81e-05
CP_001320.1	20501	21500	0.00177432	0	0.00024562
CP_001320.1	21001	22000	0.00164694	0	0.000226557
CP_001320.1	21501	22500	0.000217376	0	2.9e-05
CP_001320.1	22001	23000	0.000578574	0	0.000113329
CP_001320.1	22501	23500	0.000917965	0	0.000159233
CP_001320.1	23001	24000	0.000503288	0	6.77e-05
CP_001320.1	23501	24500	0.000163898	0	2.18e-05
CP_001320.1	24001	25000	0.00201177	0	0.000439713
CP_001320.1	24501	25500	0.00341848	0	0.000717078
CP_001320.1	25001	26000	0.00421253	0	0.000853083
CP_001320.1	25501	26500	0.00833299	0	0.00176372
CP_001320.1	26001	27000	0.0121134	6.14e-05	0.00260653
CP_001320.1	26501	27500	0.00987383	6.14e-05	0.00206158
CP_001320.1	27001	28000	0.00927241	0	0.00178818
CP_001320.1	27501	28500	0.0138385	0.000318428	0.00285712
CP_001320.1	28001	29000	0.00981538	0.000318428	0.00214662
CP_001320.1	28501	29500	0.00685704	0.000328413	0.00176896
CP_001320.1	29001	30000	0.00611284	0.000328413	0.00150711
CP_001320.1	29501	30500	0.00470474	0	0.000853024
CP_001320.1	30001	31000	0.00614244	0	0.00132308
CP_001320.1	30501	31500	0.0052048	0	0.00111917
CP_001320.1	31001	32000	0.0110255	0	0.00190703
CP_001320.1	31501	32500	0.0118275	0	0.00213825
CP_001320.1	32001	33000	0.00545656	5.58e-06	0.00100581
CP_001320.1	32501	33500	0.00688076	5.58e-06	0.00129615
CP_001320.1	33001	34000	0.0066952	0	0.00133462
CP_001320.1	33501	34500	0.00437799	5.58e-06	0.000839635
CP_001320.1	34001	35000	0.00459467	5.58e-06	0.000961578
CP_001320.1	34501	35500	0.00351263	0.000321788	0.0011202
CP_001320.1	35001	36000	0.00480599	0.000321788	0.00130905
CP_001320.1	35501	36500	0.00512325	0	0.000889721
CP_001320.1	36001	37000	0.00288243	0	0.000486227
CP_001320.1	36501	37500	0.00302918	0	0.000571081
CP_001320.1	37001	38000	0.00324472	0	0.000633876
CP_001320.1	37501	38500	0.00286604	0	0.000513395
CP_001320.1	38001	39000	0.00256559	0	0.000440704
CP_001320.1	38501	39500	0.00202285	0	0.000363883
CP_001320.1	39001	40000	0.00312285	5.58e-06	0.00062406
CP_001320.1	39501	40500	0.00343139	5.58e-06	0.00066733
CP_001320.1	40001	41000	0.00151056	0	0.000211563
CP_001320.1	40501	41500	0.00256189	0	0.000394187
CP_001320.1	41001	42000	0.00582987	5.58e-06	0.00112407
CP_001320.1	41501	42500	0.00652165	5.58e-06	0.00145893
CP_001320.1	42001	43000	0.00562514	0	0.00117913
CP_001320.1	42501	43500	0.00481707	0	0.000876058
CP_001320.1	43001	44000	0.00704881	0.00059868	0.0017752
CP_001320.1	43501	44500	0.0104822	0.00059868	0.00242084
CP_001320.1	44001	45000	0.00838975	6.52e-05	0.00160911
CP_001320.1	44501	45500	0.00430599	0.00011431	0.000830575
CP_001320.1	45001	46000	0.00502319	4.91e-05	0.000859005
CP_001320.1	45501	46500	0.0103749	0.00124515	0.00307588
CP_001320.1	46001	47000	0.0104657	0.00156358	0.00337153
CP_001320.1	46501	47500	0.00824892	0.000636856	0.00208544
CP_001320.1	47001	48000	0.00963221	0.00081903	0.00255357
CP_001320.1	47501	48500	0.0058117	0.000500602	0.00148366
CP_001320.1	48001	49000	0.00355625	3.3e-05	0.000659475
CP_001320.1	48501	49500	0.00346141	3.3e-05	0.000645189
CP_001320.1	49001	50000	0.00543253	0.000320112	0.00137988
CP_001320.1	49501	50500	0.0113385	0.00063854	0.00308803
CP_001320.1	50001	51000	0.00959172	0.000318428	0.00233599
CP_001320.1	50501	51500	0.00627207	0.00033432	0.00149437
CP_001320.1	51001	52000	0.00354448	0.00033432	0.00100022
CP_001320.1	51501	52500	0.0015251	0.000299391	0.00050911
CP_001320.1	52001	53000	0.0035874	0.000310517	0.000904455
CP_001320.1	52501	53500	0.00474628	1.67e-05	0.000872217
CP_001320.1	53001	54000	0.00790229	0.000340493	0.0019994
CP_001320.1	53501	54500	0.00675497	0.000334914	0.0018021
CP_001320.1	54001	55000	0.00479128	0	0.000972749
CP_001320.1	54501	55500	0.00425805	0	0.000843301
CP_001320.1	55001	56000	0.00765217	0.00103609	0.00246762
CP_001320.1	55501	56500	0.0120651	0.00103609	0.00327106
CP_001320.1	56001	57000	0.0125962	0.000723061	0.00307221
CP_001320.1	56501	57500	0.0150239	0.00286027	0.00550871
CP_001320.1	57001	58000	0.0102761	0.00245564	0.00418849
CP_001320.1	57501	58500	0.00699099	0.000318428	0.00163919
CP_001320.1	58001	59000	0.00864289	0	0.00164015
CP_001320.1	58501	59500	0.00805704	0	0.00148669
CP_001320.1	59001	60000	0.00588877	0	0.00106505
CP_001320.1	59501	60500	0.0030045	0	0.000608666
CP_001320.1	60001	61000	0.00720422	0.00063854	0.0020041
CP_001320.1	60501	61500	0.0119699	0.00063854	0.00280545
CP_001320.1	61001	62000	0.00755398	0	0.0014464
CP_001320.1	61501	62500	0.00308463	0	0.000688161
CP_001320.1	62001	63000	0.00656498	0.00126695	0.00242529
CP_001320.1	62501	63500	0.011796	0.00127252	0.00348046
CP_001320.1	63001	64000	0.0121396	5.58e-06	0.00246709
CP_001320.1	63501	64500	0.00809838	0.000318428	0.00201016
CP_001320.1	64001	65000	0.00653578	0.000318428	0.00160343
CP_001320.1	64501	65500	0.0114044	5.58e-06	0.00234882
CP_001320.1	65001	66000	0.0111936	0.000542001	0.002878
CP_001320.1	65501	66500	0.0077454	0.000856534	0.00252524
CP_001320.1	66001	67000	0.00578491	0.000347693	0.00172705
CP_001320.1	66501	67500	0.00401177	2.76e-05	0.000771791
CP_001320.1	67001	68000	0.00489235	0	0.000712631
CP_001320.1	67501	68500	0.00490536	0	0.000781809
CP_001320.1	68001	69000	0.00347682	0	0.000550344
CP_001320.1	68501	69500	0.00298927	0.000318428	0.000782538
CP_001320.1	69001	70000	0.00280789	0.000318428	0.000838573
CP_001320.1	69501	70500	0.0038027	0	0.000702509
CP_001320.1	70001	71000	0.00421668	0	0.000751796
CP_001320.1	70501	71500	0.00512011	0	0.00096146
CP_001320.1	71001	72000	0.00702951	0	0.00136981
CP_001320.1	71501	72500	0.00433139	0	0.000817036
CP_001320.1	72001	73000	0.00405331	0	0.000808137
CP_001320.1	72501	73500	0.00591982	1.11e-05	0.00124027
CP_001320.1	73001	74000	0.00365651	1.11e-05	0.000681906
CP_001320.1	73501	74500	0.00303894	0.000334914	0.000853455
CP_001320.1	74001	75000	0.00515369	0.000707626	0.00168156
CP_001320.1	74501	75500	0.00601021	0.000372712	0.0015741
CP_001320.1	75001	76000	0.00561994	0.000302922	0.00141024
CP_001320.1	75501	76500	0.00581862	0.000638551	0.0016768
CP_001320.1	76001	77000	0.00777073	0.000931129	0.00233855
CP_001320.1	76501	77500	0.00638191	0.000595499	0.00179408
CP_001320.1	77001	78000	0.00464659	0.000316736	0.00116485
CP_001320.1	77501	78500	0.006996	0.000920143	0.00214859
CP_001320.1	78001	79000	0.0079838	0.000608985	0.00212558
CP_001320.1	78501	79500	0.00713344	0.000481275	0.0018262
CP_001320.1	79001	80000	0.00623399	0.000475696	0.00160547
CP_001320.1	79501	80500	0.00625407	0	0.00116628
CP_001320.1	80001	81000	0.0053091	0.000658702	0.00144955
CP_001320.1	80501	81500	0.0021793	0.000658702	0.000889524
CP_001320.1	88501	89500	1.39e-06	0	5.9e-08
CP_001320.1	89001	90000	1.39e-06	0	5.9e-08
CP_001320.1	100001	101000	2.08e-06	0	8.27e-08
CP_001320.1	100501	101500	0.0035636	0	0.000665301
CP_001320.1	101001	102000	0.00651263	0	0.00112878
CP_001320.1	101501	102500	0.00577107	0	0.000858526
CP_001320.1	102001	103000	0.00452076	0.000318428	0.00110665
CP_001320.1	102501	103500	0.0036414	0.000318428	0.00103254
CP_001320.1	103001	104000	0.00866769	2.22e-05	0.00174409
CP_001320.1	103501	104500	0.0101708	0.000340649	0.00219393
CP_001320.1	104001	105000	0.0120898	0.000818877	0.00297641
CP_001320.1	104501	105500	0.0128111	0.000500449	0.00296566
CP_001320.1	105001	106000	0.00744618	0.000334914	0.00175418
CP_001320.1	105501	106500	0.00555625	0.000656702	0.00171301
CP_001320.1	106001	107000	0.00611232	0.000407767	0.0015956
CP_001320.1	106501	107500	0.00656161	8.6e-05	0.00142217
CP_001320.1	107001	108000	0.00479197	0	0.000943199
CP_001320.1	107501	108500	0.00557529	0.000328413	0.00151833
CP_001320.1	108001	109000	0.00692783	0.000328413	0.00172087
CP_001320.1	108501	109500	0.00652804	0.000333301	0.00152339
CP_001320.1	109001	110000	0.00548811	0.000333301	0.00134731
CP_001320.1	109501	110500	0.00268902	0	0.000468147
CP_001320.1	110001	111000	0.00324645	5.58e-06	0.000697879
CP_001320.1	110501	111500	0.00548737	3.33e-05	0.00108509
CP_001320.1	111001	112000	0.00834446	2.77e-05	0.0015196
CP_001320.1	111501	112500	0.00814939	0	0.00149665
CP_001320.1	112001	113000	0.00551523	0	0.00102732
CP_001320.1	112501	113500	0.00666078	0.000320112	0.00158755
CP_001320.1	113001	114000	0.00475459	0.000320112	0.00123833
CP_001320.1	113501	114500	0.00140187	0	0.000289953
CP_001320.1	114001	115000	0.000143994	0	1.93e-05
