# Supplementary material for: Signatures of differential selection in chloroplast genome between japonica and indica
Source: Rice (N Y). 2019 Aug 14;12:65. doi: 10.1186/s12284-019-0322-x (PMC6692809; doi:10.1186/s12284-019-0322-x)
Supplement: Supplementary file 5 — Table S5. Comparison of nucleotide diversity of indica, O. rufipogon, O. nivara and japonica. (XLSX 18 kb) [file 12284_2019_322_MOESM5_ESM.xlsx]

## Sheet: excel_Cul_group_table
CHROM	BIN_START	BIN_END		PI_Rufipogon	PI_Nivara	PI_Aus	PI_Indica	PI_Tr_japonica	PI_Te_Japonica
CP_NC_001320.1	1	1000	1	0.000533333	0.000533333	0.000522876	0.000478509	0.00011086	0.000244577
CP_NC_001320.1	501	1500	2	0	0	0	1.95e-05	0	5.01e-05
CP_NC_001320.1	1001	2000	3	0.000533333	0	0	0	0	0
CP_NC_001320.1	1501	2500	4	0.000533333	0	0	3.9e-05	0	0.00015028
CP_NC_001320.1	2001	3000	5	0	0	0	3.9e-05	0	0.0001825
CP_NC_001320.1	2501	3500	6	0	0.000533333	0.000366013	5.74e-05	0	6.09e-05
CP_NC_001320.1	3001	4000	7	0	0.000533333	0.000366013	7.69e-05	0	0.000162288
CP_NC_001320.1	3501	4500	8	0.000533333	0	0.000522876	1.95e-05	0	0.000147989
CP_NC_001320.1	4001	5000	9	0.0016	0.00106667	0	0.000458997	7.54e-05	0.000160351
CP_NC_001320.1	4501	5500	10	0.00106667	0.00106667	0.00104575	0.000942142	0.00015083	0.000275419
CP_NC_001320.1	5001	6000	11	0	0	0.000522876	0.000483145	7.54e-05	0.000233168
CP_NC_001320.1	5501	6500	12	0.00106667	0.00106667	0.000888889	0.000937718	0.00015083	0.000359922
CP_NC_001320.1	6001	7000	13	0.00213333	0.0016	0.00141176	0.00139672	0.000226244	0.000696364
CP_NC_001320.1	6501	7500	14	0.0016	0.00106667	0.00104575	0.000917995	0.00015083	0.000612408
CP_NC_001320.1	7001	8000	15	0.000533333	0.000533333	0.000522876	0.000458997	7.54e-05	0.000204385
CP_NC_001320.1	7501	8500	16	0	0	0.000732026	0.000497634	7.54e-05	0.000141265
CP_NC_001320.1	8001	9000	17	0.00106667	0.00106667	0.00177778	0.00142133	0.000226244	0.000306403
CP_NC_001320.1	8501	9500	18	0.00106667	0.00106667	0.00104575	0.000923694	0.00015083	0.000197319
CP_NC_001320.1	11501	12500	19	0.000533333	0.000533333	0.000522876	0.000458997	0.00011086	0.000127629
CP_NC_001320.1	12001	13000	20	0.0016	0.0032	0.00313725	0.00275398	0.000665158	0.000861669
CP_NC_001320.1	12501	13500	21	0.0016	0.0032	0.00313725	0.00275398	0.000629713	0.000892917
CP_NC_001320.1	13001	14000	22	0.000533333	0.000533333	0.000522876	0.000478509	7.54e-05	0.000255496
CP_NC_001320.1	13501	14500	23	0	0.000533333	0.000888889	0.000918381	0.000186275	0.000440905
CP_NC_001320.1	14001	15000	24	0	0.000533333	0.000888889	0.00089887	0.000186275	0.000358597
CP_NC_001320.1	14501	15500	25	0.00106667	0.00106667	0.000366013	5.74e-05	0	2.86e-05
CP_NC_001320.1	15001	16000	26	0.00106667	0.00106667	0.000888889	0.000516372	7.54e-05	0.000140531
CP_NC_001320.1	15501	16500	27	0.000533333	0.000533333	0.000522876	0.000478509	7.54e-05	0.000195923
CP_NC_001320.1	16001	17000	28	0.000533333	0.000533333	0.000522876	0.000514247	7.54e-05	0.000254873
CP_NC_001320.1	16501	17500	29	0.00106667	0	0.000888889	0.000934608	0.000295626	0.000742418
CP_NC_001320.1	17001	18000	30	0.00213333	0.00106667	0.00141176	0.00135787	0.000371041	0.00079012
CP_NC_001320.1	17501	18500	31	0.0016	0.0016	0.00156863	0.00137699	0.000226244	0.000361776
CP_NC_001320.1	18001	19000	32	0.00106667	0.00106667	0.00104575	0.000917995	0.00015083	0.000250703
CP_NC_001320.1	18501	19500	33	0.000533333	0.000533333	0.000522876	0.000458997	7.54e-05	0.000125384
CP_NC_001320.1	19001	20000	34	0	0	0	0	0	7.17e-06
CP_NC_001320.1	19501	20500	35	0	0	0	0	0	3.58e-06
CP_NC_001320.1	22001	23000	36	0	0.000533333	0	0	0	0
CP_NC_001320.1	22501	23500	37	0	0.000533333	0	0	0	0
CP_NC_001320.1	23501	24500	38	0	0	0	0	0	0.000121658
CP_NC_001320.1	24001	25000	39	0	0	0	0	0	0.000153864
CP_NC_001320.1	24501	25500	40	0	0	0	0	0	3.22e-05
CP_NC_001320.1	25501	26500	41	0	0	0	0	0	5.01e-05
CP_NC_001320.1	26001	27000	42	0	0	0	0	0	0.00019674
CP_NC_001320.1	26501	27500	43	0	0	0	0	0	0.000146645
CP_NC_001320.1	27501	28500	44	0.00106667	0.00106667	0.000522876	0.000458997	7.54e-05	0.000121799
CP_NC_001320.1	28001	29000	45	0.00106667	0.00106667	0.000522876	0.000458997	7.54e-05	0.000136123
CP_NC_001320.1	28501	29500	46	0	0.000533333	0.000522876	0.000458997	0.00011086	0.00021183
CP_NC_001320.1	29001	30000	47	0	0.000533333	0.000522876	0.000458997	0.00011086	0.000208259
CP_NC_001320.1	29501	30500	48	0	0	0	0	0	1.43e-05
CP_NC_001320.1	30001	31000	49	0.000333333	0	0	0	0	8.23e-05
CP_NC_001320.1	30501	31500	50	0.000333333	0	0	0	0	7.87e-05
CP_NC_001320.1	31001	32000	51	0	0.000533333	0	0	0	3.58e-06
CP_NC_001320.1	31501	32500	52	0	0.000533333	0	0	0	3.58e-06
CP_NC_001320.1	32001	33000	53	0	0	0	0	7.54e-05	1.43e-05
CP_NC_001320.1	32501	33500	54	0.00106667	0	0	0	7.54e-05	9.3e-05
CP_NC_001320.1	33001	34000	55	0.00106667	0	0	0	0	0.000207512
CP_NC_001320.1	33501	34500	56	0	0	0.00020915	0	0	0.000239719
CP_NC_001320.1	34001	35000	57	0	0	0.00020915	0	0	0.000332806
CP_NC_001320.1	34501	35500	58	0.000533333	0.000533333	0.000522876	0.000458997	0.00011086	0.000380295
CP_NC_001320.1	35001	36000	59	0.000533333	0.000533333	0.000522876	0.000458997	0.00011086	0.000172719
CP_NC_001320.1	35501	36500	60	0	0	0	0	0	2.15e-05
CP_NC_001320.1	36001	37000	61	0	0	0	0	0	7.16e-06
CP_NC_001320.1	36501	37500	62	0	0	0	0	0	7.17e-06
CP_NC_001320.1	37001	38000	63	0	0	0	0	0	7.17e-06
CP_NC_001320.1	39001	40000	64	0	0	0	0	0	7.16e-06
CP_NC_001320.1	39501	40500	65	0	0	0	0	0	7.16e-06
CP_NC_001320.1	41001	42000	66	0	0	0	1.95e-05	0	3.58e-06
CP_NC_001320.1	41501	42500	67	0	0	0	1.95e-05	0	7.17e-06
CP_NC_001320.1	42001	43000	68	0	0	0	0	0	2.51e-05
CP_NC_001320.1	42501	43500	69	0	0	0	0	0	2.15e-05
CP_NC_001320.1	43001	44000	70	0	0	0.000784314	0.000508452	0.000527903	0.000518478
CP_NC_001320.1	43501	44500	71	0.000533333	0.000533333	0.000784314	0.000508452	0.000527903	0.00052923
CP_NC_001320.1	44001	45000	72	0.000533333	0.000533333	0	0	0.00026546	6.69e-05
CP_NC_001320.1	44501	45500	73	0	0	0	0	0.00053092	9.14e-05
CP_NC_001320.1	45001	46000	74	0	0	0	0	0.00026546	6.03e-05
CP_NC_001320.1	45501	46500	75	0.0016	0.0016	0.0016732	0.00140694	0.000699095	0.000807468
CP_NC_001320.1	46001	47000	76	0.0016	0.0016	0.00219608	0.00186593	0.00077451	0.00089903
CP_NC_001320.1	46501	47500	77	0	0.000533333	0.00104575	0.000917995	0.00015083	0.000244693
CP_NC_001320.1	47001	48000	78	0	0.000533333	0.000522876	0.000859268	0.000558069	0.000669845
CP_NC_001320.1	47501	48500	79	0	0	0	0.00040027	0.000482655	0.000541766
CP_NC_001320.1	48501	49500	80	0	0	0	0.000111272	0	7.16e-06
CP_NC_001320.1	49001	50000	81	0.00106667	0.00106667	0.000522876	0.000111272	7.54e-05	0.00016862
CP_NC_001320.1	49501	50500	82	0.0016	0.0016	0.00104575	0.000458997	0.00015083	0.000337761
CP_NC_001320.1	50001	51000	83	0.000533333	0.000533333	0.000522876	0.000917995	7.54e-05	0.000190608
CP_NC_001320.1	50501	51500	84	0	0	0.000522876	0.000458997	7.54e-05	0.00016954
CP_NC_001320.1	51001	52000	85	0	0	0.000522876	0.000576838	7.54e-05	0.000155229
CP_NC_001320.1	51501	52500	86	0	0	0.000522876	0.000576838	7.54e-05	9.91e-05
CP_NC_001320.1	52001	53000	87	0	0	0.000522876	0.000485028	7.54e-05	0.000116973
CP_NC_001320.1	52501	53500	88	0	0	0	0.000523665	0	5.37e-05
CP_NC_001320.1	53001	54000	89	0.000533333	0.000533333	0.000522876	5.81e-05	0.00011086	0.000291555
CP_NC_001320.1	53501	54500	90	0.000533333	0.000533333	0.000522876	0.000478509	0.00011086	0.000295114
CP_NC_001320.1	54001	55000	91	0.000533333	0	0	0.000458997	0	4.3e-05
CP_NC_001320.1	54501	55500	92	0.000533333	0	0.000522876	0.00138629	0	5.73e-05
CP_NC_001320.1	55001	56000	93	0.00106667	0.0016	0.000522876	0.00138629	0.000226244	0.00057569
CP_NC_001320.1	55501	56500	94	0.00106667	0.0016	0.000522876	0.000942142	0.000226244	0.000557756
CP_NC_001320.1	56001	57000	95	0.000533333	0.000533333	0.00104575	0.00293446	0.00068175	0.000346087
CP_NC_001320.1	56501	57500	96	0.00106667	0.00373333	0.00428758	0.00245132	0.00443741	0.00166159
CP_NC_001320.1	57001	58000	97	0.00106667	0.00373333	0.00376471	0.00245132	0.00383107	0.00150976
CP_NC_001320.1	57501	58500	98	0.000533333	0.000533333	0.000522876	0.000458997	7.54e-05	0.000165582
CP_NC_001320.1	58001	59000	99	0	0	0	0	0	7.16e-06
CP_NC_001320.1	58501	59500	100	0	0	0	0	0	3.58e-06
CP_NC_001320.1	59001	60000	101	0	0	0	0	0	1.07e-05
CP_NC_001320.1	59501	60500	102	0	0	0	0	0	1.79e-05
CP_NC_001320.1	60001	61000	103	0.000533333	0.00106667	0.00104575	0.000917995	0.00015083	0.00030556
CP_NC_001320.1	60501	61500	104	0.000533333	0.00106667	0.00104575	0.000917995	0.00015083	0.0003163
CP_NC_001320.1	61001	62000	105	0	0	0	0	0	5.01e-05
CP_NC_001320.1	61501	62500	106	0	0	0	0	0	7.16e-05
CP_NC_001320.1	62001	63000	107	0.00213333	0.00266667	0.00211765	0.00183599	0.000301659	0.000519153
CP_NC_001320.1	62501	63500	108	0.00213333	0.00266667	0.00211765	0.00183599	0.000301659	0.000508426
CP_NC_001320.1	63001	64000	109	0	0	0	0	0	0.000146747
CP_NC_001320.1	63501	64500	110	0	0.000533333	0.000522876	0.000458997	7.54e-05	0.000276494
CP_NC_001320.1	64001	65000	111	0	0.000533333	0.000522876	0.000458997	7.54e-05	0.000280258
CP_NC_001320.1	64501	65500	112	0.000533333	0.000533333	0	0	0.00027451	0.000150538
CP_NC_001320.1	65001	66000	113	0.00106667	0.00106667	0.000627451	0.00048894	0	0.000494398
CP_NC_001320.1	65501	66500	114	0.000533333	0.00106667	0.00115033	0.000947938	0.000349925	0.00069516
CP_NC_001320.1	66001	67000	115	0	0.000533333	0.000522876	0.00055269	7.54e-05	0.00023302
CP_NC_001320.1	66501	67500	116	0	0	0	9.37e-05	0	9.67e-05
CP_NC_001320.1	67001	68000	117	0	0	0	0	0	9.67e-05
CP_NC_001320.1	68001	69000	118	0.000533333	0.000533333	0	0	0	1.07e-05
CP_NC_001320.1	68501	69500	119	0.000533333	0.000533333	0.000522876	0.000458997	7.54e-05	0.000119052
CP_NC_001320.1	69001	70000	120	0.000533333	0.000533333	0.000522876	0.000458997	7.54e-05	0.000108312
CP_NC_001320.1	69501	70500	121	0.000533333	0.000533333	0	0	0	1.43e-05
CP_NC_001320.1	70001	71000	122	0	0	0	0	0	5.73e-05
CP_NC_001320.1	70501	71500	123	0.000533333	0	0	0	0	7.16e-05
CP_NC_001320.1	71001	72000	124	0.000533333	0	0	0	0	2.86e-05
CP_NC_001320.1	71501	72500	125	0	0	0	0	0	1.43e-05
CP_NC_001320.1	72001	73000	126	0	0	0	0	0	2.51e-05
CP_NC_001320.1	72501	73500	127	0	0	0.000366013	0	0	5.02e-05
CP_NC_001320.1	73001	74000	128	0	0	0.000366013	0	0	3.94e-05
CP_NC_001320.1	73501	74500	129	0.000533333	0.000533333	0.000366013	0.000439873	7.54e-05	0.000175293
CP_NC_001320.1	74001	75000	130	0.00106667	0.000533333	0.000732026	0.000533565	0.000573152	0.000580259
CP_NC_001320.1	74501	75500	131	0.000533333	0	0.000366013	9.37e-05	0.000497738	0.000419303
CP_NC_001320.1	75001	76000	132	0.000533333	0	0	0.000458997	7.54e-05	0.000151252
CP_NC_001320.1	75501	76500	133	0.000533333	0.000533333	0.000732026	0.000942142	0.000186275	0.000332831
CP_NC_001320.1	76001	77000	134	0.00106667	0.0016	0.00146405	0.00110596	0.000744344	0.000755387
CP_NC_001320.1	76501	77500	135	0.00106667	0.00106667	0.000732026	0.000622815	0.000633484	0.000573626
CP_NC_001320.1	77001	78000	136	0.000533333	0.000533333	0.000522876	0.000461847	7.54e-05	0.000147738
CP_NC_001320.1	77501	78500	137	0.00126667	0.000533333	0.00114379	0.0011105	0.000736802	0.000677461
CP_NC_001320.1	78001	79000	138	0.000733333	0	0.000620915	0.000648653	0.000661388	0.000565529
CP_NC_001320.1	78501	79500	139	0	0.000533333	0	0.000391191	0	0.000547316
CP_NC_001320.1	79001	80000	140	0	0.000533333	0	0.000391191	0	0.000525846
CP_NC_001320.1	79501	80500	141	0	0	0	0	0	7.17e-06
CP_NC_001320.1	80001	81000	142	0.0008	0	0.000366013	0.000472134	0.00038914	0.000557441
CP_NC_001320.1	80501	81500	143	0.0008	0	0.000366013	0.000472134	0.00038914	0.000550273
CP_NC_001320.1	101501	102500	144	0	0	0	0	0	1.79e-05
CP_NC_001320.1	102001	103000	145	0	0.000533333	0.000522876	0.000458997	7.54e-05	0.000162481
CP_NC_001320.1	102501	103500	146	0	0.000533333	0.000522876	0.000458997	7.54e-05	0.000201817
CP_NC_001320.1	103001	104000	147	0.000533333	0.000533333	0	5.74e-05	0	0.000114515
CP_NC_001320.1	103501	104500	148	0.00106667	0.00106667	0.000522876	0.000516372	7.54e-05	0.000200974
CP_NC_001320.1	104001	105000	149	0.00106667	0.00106667	0.000522876	0.000859268	0.000558069	0.000620239
CP_NC_001320.1	104501	105500	150	0.000533333	0.000533333	0	0.00040027	0.000482655	0.000480107
CP_NC_001320.1	105001	106000	151		0	0.000366013	0.000439873	7.54e-05	0.000187004
CP_NC_001320.1	105501	106500	152	0.000533333	0.000533333	0.000888889	0.00089887	0.000186275	0.000394433
CP_NC_001320.1	106001	107000	153	0.000533333	0.000533333	0.000522876	0.000458997	0.00037632	0.000315515
CP_NC_001320.1	106501	107500	154	0	0	0	0	0.00026546	0.000104502
CP_NC_001320.1	107001	108000	155	0	0	0	0	0	1.43e-05
CP_NC_001320.1	107501	108500	156	0.000533333	0.000533333	0.000522876	0.000458997	0.00011086	0.000208246
CP_NC_001320.1	108001	109000	157	0.000533333	0.000533333	0.000522876	0.000458997	0.00011086	0.000197506
CP_NC_001320.1	108501	109500	158	0.000533333	0.000533333	0.000522876	0.000458997	0.00011086	0.000170614
CP_NC_001320.1	109001	110000	159	0.000533333	0.000533333	0.000522876	0.000458997	0.00011086	0.000170614
CP_NC_001320.1	109501	110500	160	0	0	0	0	0	7.17e-06
CP_NC_001320.1	110001	111000	161	0.000533333	0	0	0	0	1.43e-05
CP_NC_001320.1	110501	111500	162	0.000533333	0	0.00020915	0	0	9.28e-05
CP_NC_001320.1	111001	112000	163	0.000533333	0.000533333	0.00020915	3.86e-05	0	8.56e-05
CP_NC_001320.1	111501	112500	164	0.000533333	0.000533333	0	3.86e-05	0	3.58e-06
CP_NC_001320.1	112001	113000	165	0.000533333	0.000533333	0	0	0	3.58e-05
CP_NC_001320.1	112501	113500	166	0	0.00106667	0.000522876	0.000458997	7.54e-05	0.0002049
CP_NC_001320.1	113001	114000	167	0.000533333	0.000533333	0.000522876	0.000458997	7.54e-05	0.000169109
