# Supplementary material for: Signatures of differential selection in chloroplast genome between japonica and indica
Source: Rice (N Y). 2019 Aug 14;12:65. doi: 10.1186/s12284-019-0322-x (PMC6692809; doi:10.1186/s12284-019-0322-x)
Supplement: Supplementary file 9 — Table S9 Ka and Ks value among chloroplast genome. (XLSX 17 kb) [file 12284_2019_322_MOESM9_ESM.xlsx]

## Sheet: Sheet1
positions	alt	null	null-alt	abs(null-alt)	2abs(null-alt)	chitest	Ka/Ks
82-1143	-1441.11	-1441.11	4e-06	4e-06	8e-06	0.999996	999
1668-3203	-2328.86	-2328.86	-6e-06	6e-06	1.2e-05	0.999994	2.05493
4487-4635	-223.637	-223.637	0	0	0	1	999
7033-7218	-276.869	-276.869	7e-06	7e-06	1.4e-05	0.999993	0.03494
7608-7718	-144.439	-144.439	0	0	0	1	0.48525
8349-8651	-336.695	-337.032	-0.33737	0.33737	0.67474	0.713645	1.1734
8900-9961	-1563.53	-1563.53	1.2e-05	1.2e-05	2.4e-05	0.999988	0.08817
9909-11330	-2051.31	-2051.31	0.000145	0.000145	0.00029	0.999855	0.06241
11937-12125	-263.934	-263.934	-1.3e-05	1.3e-05	2.6e-05	0.999987	0.17324
12538-12601	-12.4772	-12.4773	-8.8e-05	8.8e-05	0.000176	0.999912	1.9243
14077-14346	-418.287	-418.622	-0.334646	0.334646	0.669292	0.715591	1.30133
14188-14263	-110.938	-111.096	-0.157876	0.157876	0.315752	0.853956	1.81162
14571-14783	-285.274	-285.274	-1.1e-05	1.1e-05	2.2e-05	0.999989	0.76155
15128-15200	-89.5114	-89.5114	-8e-06	8e-06	1.6e-05	0.999992	0.41789
16685-16789	-130.235	-130.235	-3e-06	3e-06	6e-06	0.999997	0.33487
17556-17645	-101.509	-101.509	-0.00036	0.00036	0.00072	0.99964	0.0001
19214-22441	-4395.94	-4395.94	-3.3e-05	3.3e-05	6.6e-05	0.999967	0.08923
22479-24527	-2222.77	-2222.77	1.5e-05	1.5e-05	3e-05	0.999985	0.1575
24727-29268	-7247.32	-7247.32	-1.8e-05	1.8e-05	3.6e-05	0.999982	0.2909
29540-30250	-1015.84	-1015.84	-2.8e-05	2.8e-05	5.6e-05	0.999972	0.22303
30501-31244	-1081.77	-1081.77	2.2e-05	2.2e-05	4.4e-05	0.999978	0.07676
32039-32284	-312.073	-312.073	-1.4e-05	1.4e-05	2.8e-05	0.999986	0.0001
32741-34111	-1529.7	-1529.7	-1e-06	1e-06	2e-06	0.999999	0.89862
34210-35733	-2189.96	-2189.96	5.2e-05	5.2e-05	0.000104	0.999948	0.08192
36309-36620	-433.142	-433.142	-1.5e-05	1.5e-05	3e-05	0.999985	0.7836
36768-38972	-2824.39	-2824.39	3e-06	3e-06	6e-06	0.999997	3.72574
38998-41250	-2982.14	-2982.14	2.8e-05	2.8e-05	5.6e-05	0.999972	6.61587
41851-43837	-2348.11	-2348.11	1e-06	1e-06	2e-06	0.999999	1.59554
44810-45415	-761.348	-761.348	-1e-05	1e-05	2e-05	0.99999	0.51727
47992-48471	-639.16	-639.16	-2e-06	2e-06	4e-06	0.999998	2.87045
48569-49246	-898.457	-898.457	-1e-06	1e-06	2e-06	0.999999	2.55378
49300-49662	-452.308	-452.308	0	0	0	1	999
51404-51817	-537.185	-537.185	-1.9e-05	1.9e-05	3.8e-05	0.999981	1.15727
51814-53310	-2062.77	-2062.91	-0.14485	0.14485	0.2897	0.865152	3.11743
54095-55528	-2076.23	-2076.23	2.3e-05	2.3e-05	4.6e-05	0.999977	0.29563
55806-55934	-151.405	-151.405	-1e-06	1e-06	2e-06	0.999999	999
55958-56359	-466.696	-466.696	0	0	0	1	1.12847
56553-56873	-455.724	-456.44	-0.716171	0.716171	1.43234	0.48862	0.38937
57222-57332	-122.752	-122.752	-0.000276	0.000276	0.000552	0.999724	0.99904
57702-58259	-779.467	-779.467	-1.7e-05	1.7e-05	3.4e-05	0.999983	0.11809
58290-58547	-282.485	-282.485	-6e-06	6e-06	1.2e-05	0.999994	1.92752
58677-59369	-1076.99	-1076.99	-5e-06	5e-06	1e-05	0.999995	0.21572
59601-60563	-1356.59	-1356.59	2.1e-05	2.1e-05	4.2e-05	0.999979	0.12055
61565-61687	-149.752	-149.752	0	0	0	1	999
61814-61930	-137.942	-137.942	1e-06	1e-06	2e-06	0.999999	999
61953-62072	-147.967	-147.967	1e-06	1e-06	2e-06	0.999999	999
62083-62334	-320.932	-320.932	0	0	0	1	999
63531-63626	-124.21	-124.21	-4.3e-05	4.3e-05	8.6e-05	0.999957	0.0001
63799-63912	-173.305	-173.305	1e-06	1e-06	2e-06	0.999999	0.09891
64622-64756	-169.117	-169.117	1.6e-05	1.6e-05	3.2e-05	0.999984	999
65198-65398	-300.58	-300.971	-0.390568	0.390568	0.781136	0.676672	0.05788
65641-66132	-689.28	-689.28	-2.3e-05	2.3e-05	4.6e-05	0.999977	0.13611
66355-66714	-480.493	-480.493	1e-06	1e-06	2e-06	0.999999	1.45929
67390-67503	-174.412	-174.412	-3e-06	3e-06	6e-06	0.999997	1.39552
67638-68288	-960.365	-960.365	-2.2e-05	2.2e-05	4.4e-05	0.999978	3.31429
68799-70325	-2159.24	-2163.4	-4.15617	4.15617	8.31234	0.0156674	0.02742
70490-70597	-135.564	-135.564	-3.6e-05	3.6e-05	7.2e-05	0.999964	0.0001
70646-70777	-169.585	-169.585	3e-06	3e-06	6e-06	0.999997	999
70881-71102	-316.107	-316.107	-5.1e-05	5.1e-05	0.000102	0.999949	0.12272
71232-72690	-1651.95	-1652.31	-0.362312	0.362312	0.724624	0.696065	1.08521
72883-74110	-1469.11	-1469.11	5e-06	5e-06	1e-05	0.999995	1.95655
74330-75343	-1468.05	-1468.05	3e-06	3e-06	6e-06	0.999997	1.37826
75407-75838	-590.656	-590.656	0	0	0	1	999
76013-76126	-138.908	-138.908	0	0	0	1	991.342
76238-76561	-490.887	-490.887	1e-06	1e-06	2e-06	0.999999	1.37684
76698-77108	-542.811	-542.811	-2e-06	2e-06	4e-06	0.999998	0.34994
77248-77619	-493.072	-493.072	-1.7e-05	1.7e-05	3.4e-05	0.999983	1.31842
77729-79198	-1790.81	-1791.19	-0.376929	0.376929	0.753858	0.685965	0.97967
79344-80063	-963.587	-963.587	0	0	0	1	999
80119-80568	-553.801	-553.801	-1.8e-05	1.8e-05	3.6e-05	0.999982	0.18112
80915-81163	-258.823	-258.823	1e-06	1e-06	2e-06	0.999999	999
81180-82664	-1807.97	-1807.97	-0.000423	0.000423	0.000846	0.999577	1.00019
81286-81699	-537.471	-537.471	-0.00062	0.00062	0.00124	0.99938	0.0001
82683-82964	-338.92	-338.92	-0.00015	0.00015	0.0003	0.99985	0.99969
83534-83620	-106.183	-106.184	-0.000358	0.000358	0.000716	0.999642	0.0001
83997-84746	-987.639	-987.639	0.000142	0.000142	0.000284	0.999858	0.0001
85395-87639	-2730.19	-2730.19	0.000242	0.000242	0.000484	0.999758	0.0001
87944-88414	-563.899	-563.899	-0.000283	0.000283	0.000566	0.999717	1.00057
90224-90442	-274.005	-274.005	-0.000196	0.000196	0.000392	0.999804	0.99942
90501-90659	-201.336	-201.337	-0.000684	0.000684	0.001368	0.999316	0.0001
93241-93642	-541.944	-541.944	6.6e-05	6.6e-05	0.000132	0.999934	0.99992
94683-95012	-436.084	-436.084	4e-05	4e-05	8e-05	0.99996	0.0001
99016-99087	-79.9688	-79.9682	0.000606	0.000606	0.001212	0.999394	0.0001
100206-100397	-241.961	-241.961	1.9e-05	1.9e-05	3.8e-05	0.999981	1.00013
100818-101090	-335.441	-335.441	6.4e-05	6.4e-05	0.000128	0.999936	0.0001
101229-101399	-199.154	-199.154	-1e-05	1e-05	2e-05	0.99999	999
101433-103637	-3100.41	-3100.41	0	0	0	1	1.51814
104352-104543	-267.751	-268.036	-0.284982	0.284982	0.569964	0.752028	0.13865
105236-106201	-1335.29	-1335.29	-8e-05	8e-05	0.00016	0.99992	0.22646
106398-107900	-2037.64	-2037.64	-0.000149	0.000149	0.000298	0.999851	2.43914
108020-108265	-350.638	-350.638	-3.7e-05	3.7e-05	7.4e-05	0.999963	3.39351
108712-109017	-388.793	-388.793	-5e-06	5e-06	1e-05	0.999995	999
109227-109757	-626.681	-626.681	-1.5e-05	1.5e-05	3e-05	0.999985	0.70085
110000-110536	-695.834	-695.834	-3.6e-05	3.6e-05	7.2e-05	0.999964	1.15234
110631-112706	-2549.15	-2549.15	-1e-06	1e-06	2e-06	0.999999	1.01984
112708-113889	-1745.91	-1746.82	-0.914169	0.914169	1.82834	0.40085	3.90974
114028-114300	-328.108	-328.108	-0.00014	0.00014	0.00028	0.99986	0.0001
114721-114912	-242.817	-242.817	6e-06	6e-06	1.2e-05	0.999994	0.0001
116031-116102	-85.3969	-85.397	-1.6e-05	1.6e-05	3.2e-05	0.999984	0.99891
120106-120435	-439.106	-439.107	-0.000416	0.000416	0.000832	0.999584	0.99985
121476-121877	-515.524	-515.525	-0.00097	0.00097	0.00194	0.99903	0.0001
124360-124617	-326.779	-326.78	-0.000278	0.000278	0.000556	0.999722	0.0001
124676-124891	-275.079	-275.079	-0.000498	0.000498	0.000996	0.999502	0.99939
126704-127174	-583.914	-583.914	-4.4e-05	4.4e-05	8.8e-05	0.999956	1.22697
127479-129723	-2872.52	-2872.53	-0.007564	0.007564	0.015128	0.992465	2.44066
130372-131121	-946.588	-946.59	-0.001872	0.001872	0.003744	0.99813	0.0001
131498-131584	-103.765	-103.765	-1.1e-05	1.1e-05	2.2e-05	0.999989	0.99951
132154-132435	-349.945	-349.945	-4.1e-05	4.1e-05	8.2e-05	0.999959	1.00006
132454-133938	-1915.25	-1915.25	2e-06	2e-06	4e-06	0.999998	6.53387
133419-133832	-516.326	-516.328	-0.00205	0.00205	0.0041	0.997952	0.0175
133955-134203	-317.694	-317.695	-0.001024	0.001024	0.002048	0.998977	0.99963
134200-134481	-353.817	-353.817	-2e-05	2e-05	4e-05	0.99998	0.99985
