# Supplementary material for: Signatures of differential selection in chloroplast genome between japonica and indica
Source: Rice (N Y). 2019 Aug 14;12:65. doi: 10.1186/s12284-019-0322-x (PMC6692809; doi:10.1186/s12284-019-0322-x)
Supplement: Supplementary file 10 — Table S10. Comparison of Tajima’s D values of all accession and subgroups. (XLSX 15 kb) [file 12284_2019_322_MOESM10_ESM.xlsx]

## Sheet: 412_all_cp.Tajima
CHROM	BIN_START	N_SNPS	TD_all	TD_cultivated	TD_te_japonica	TD_tr_japonica	TD_indica	TD_wild
CP_NC_001320.1	0	13	-0.973877	0.217196	-0.790444	-1.1028	-0.908553	0.318613
CP_NC_001320.1	1000	35	-1.85616	nan	nan	nan	nan	-0.0857349
CP_NC_001320.1	2000	57	-1.95944	nan	nan	nan	nan	-0.137476
CP_NC_001320.1	3000	54	-2.1634	-0.6809	-0.837569	nan	nan	-0.741651
CP_NC_001320.1	4000	58	-2.29637	nan	nan	nan	nan	-1.18032
CP_NC_001320.1	5000	45	-2.0275	0.111524	nan	nan	-0.250088	-0.574882
CP_NC_001320.1	6000	86	-2.16265	0.95346	0.177641	nan	-0.908553	-1.25394
CP_NC_001320.1	7000	41	-1.92916	1.08296	nan	nan	nan	-0.654237
CP_NC_001320.1	8000	56	-1.84376	0.282595	nan	nan	-1.43166	-0.55144
CP_NC_001320.1	9000	21	-1.89741	nan	nan	nan	nan	-0.551776
CP_NC_001320.1	10000	19	-1.79402	nan	nan	nan	nan	-0.345127
CP_NC_001320.1	11000	42	-2.12071	nan	nan	nan	nan	-0.748747
CP_NC_001320.1	12000	60	-1.6969	1.46342	-1.51138	-1.86236	nan	-0.703287
CP_NC_001320.1	13000	51	-1.87404	1.08296	nan	nan	nan	-0.221609
CP_NC_001320.1	14000	76	-1.97291	1.61578	-1.01024	-1.1028	nan	-0.56929
CP_NC_001320.1	15000	54	-2.0185	-0.6809	-0.837569	nan	nan	-0.467055
CP_NC_001320.1	16000	63	-2.22689	-0.550496	-0.471125	nan	nan	-0.713363
CP_NC_001320.1	17000	49	-1.83404	0.24124	nan	-0.871907	nan	-0.424977
CP_NC_001320.1	18000	72	-2.07178	0.256346	-1.10568	nan	nan	-0.628004
CP_NC_001320.1	19000	2	-1.07618	nan	nan	nan	nan	-1.0826
CP_NC_001320.1	20000	4	-1.36982	nan	nan	nan	nan	-1.07068
CP_NC_001320.1	21000	19	-2.13812	nan	nan	nan	nan	-1.54995
CP_NC_001320.1	22000	3	-0.973615	nan	nan	nan	nan	0.0237388
CP_NC_001320.1	23000	7	-1.72402	nan	nan	nan	nan	-1.65586
CP_NC_001320.1	24000	11	-1.46783	nan	nan	nan	nan	-0.100595
CP_NC_001320.1	25000	24	-1.80828	nan	nan	nan	nan	-0.228308
CP_NC_001320.1	26000	46	-1.98425	-1.10818	-1.13769	nan	nan	-0.151459
CP_NC_001320.1	27000	56	-2.13002	nan	nan	nan	nan	-0.568359
CP_NC_001320.1	28000	46	-2.08004	nan	nan	nan	nan	-0.429075
CP_NC_001320.1	29000	40	-1.92022	1.14352	-0.767023	-1.1028	nan	-0.737731
CP_NC_001320.1	30000	31	-1.7732	nan	nan	nan	nan	-0.0344559
CP_NC_001320.1	31000	62	-2.31359	nan	nan	nan	nan	-1.02153
CP_NC_001320.1	32000	39	-2.13443	-0.814336	nan	-0.871907	nan	-0.845579
CP_NC_001320.1	33000	29	-1.86515	nan	nan	nan	nan	-0.36168
CP_NC_001320.1	34000	23	-1.81305	-0.814336	nan	nan	nan	-0.32181
CP_NC_001320.1	35000	22	-1.40983	1.10334	-0.861273	-1.1028	nan	0.123629
CP_NC_001320.1	36000	22	-2.01681	nan	nan	nan	nan	-0.880809
CP_NC_001320.1	37000	15	-1.76223	nan	nan	nan	nan	-0.519903
CP_NC_001320.1	38000	18	-1.9036	nan	nan	nan	nan	-0.708718
CP_NC_001320.1	39000	21	-1.86429	-0.814336	-0.837569	nan	nan	-0.214249
CP_NC_001320.1	40000	14	-1.95464	nan	nan	nan	nan	-1.17193
CP_NC_001320.1	41000	34	-2.06517	-0.814336	nan	nan	-0.908553	-0.879774
CP_NC_001320.1	42000	27	-1.8168	nan	nan	nan	nan	-0.294302
CP_NC_001320.1	43000	42	-2.12689	nan	nan	nan	nan	-0.783239
CP_NC_001320.1	44000	52	-2.16039	-0.88507	-0.949494	0.307102	nan	-0.77753
CP_NC_001320.1	45000	41	-2.29223	-0.550496	-0.651331	0.307102	nan	-1.36165
CP_NC_001320.1	46000	47	-2.05318	1.08296	nan	nan	nan	-0.679446
CP_NC_001320.1	47000	63	-2.10429	2.18777	1.78282	1.60401	nan	-0.866728
CP_NC_001320.1	48000	23	-1.91693	-0.648014	nan	nan	-0.0991896	-0.437614
CP_NC_001320.1	49000	28	-1.93322	nan	nan	nan	nan	-0.471893
CP_NC_001320.1	50000	64	-2.04365	1.08296	nan	nan	nan	-0.482433
CP_NC_001320.1	51000	21	-1.92963	-1.01739	nan	nan	-0.250088	-0.797873
CP_NC_001320.1	52000	22	-1.68426	0.127113	nan	nan	-0.611646	-0.164796
CP_NC_001320.1	53000	33	-1.62907	1.18294	-0.67428	-1.1028	nan	-0.0688103
CP_NC_001320.1	54000	20	-1.52596	nan	nan	nan	nan	0.742318
CP_NC_001320.1	55000	35	-1.81873	-0.186283	-0.383284	nan	-0.250088	-0.432254
CP_NC_001320.1	56000	71	-1.94244	0.818464	-0.628475	0.307102	-0.250088	-0.333294
CP_NC_001320.1	57000	28	-1.87218	0.340312	-0.697325	0.307102	nan	-0.831403
CP_NC_001320.1	58000	49	-2.07486	nan	nan	nan	nan	-0.497791
CP_NC_001320.1	59000	33	-2.04167	nan	nan	nan	nan	-0.59736
CP_NC_001320.1	60000	27	-1.45371	1.48069	-0.861273	nan	nan	-0.424989
CP_NC_001320.1	61000	40	-2.02241	nan	nan	nan	nan	-0.504634
CP_NC_001320.1	62000	38	-1.46022	1.92669	nan	nan	nan	-0.531986
CP_NC_001320.1	63000	42	-1.94028	nan	nan	nan	nan	-0.291377
CP_NC_001320.1	64000	38	-2.02373	1.08296	nan	nan	nan	-1.12716
CP_NC_001320.1	65000	50	-1.87873	-0.814336	nan	nan	nan	-0.0476048
CP_NC_001320.1	66000	32	-1.55864	0.280519	-0.861273	nan	-0.250088	-0.146617
CP_NC_001320.1	67000	38	-2.2475	nan	nan	nan	nan	-0.997975
CP_NC_001320.1	68000	29	-2.19101	nan	nan	nan	nan	-1.28947
CP_NC_001320.1	69000	16	-1.42246	1.08296	nan	nan	nan	-0.369931
CP_NC_001320.1	70000	23	-1.86808	nan	nan	nan	nan	-0.240229
CP_NC_001320.1	71000	35	-1.98363	nan	nan	nan	nan	-0.340485
CP_NC_001320.1	72000	23	-1.80272	nan	nan	nan	nan	-0.216188
CP_NC_001320.1	73000	21	-1.96714	-0.780693	nan	nan	nan	-0.687288
CP_NC_001320.1	74000	38	-1.79691	1.76577	0.477211	1.60401	nan	-0.964174
CP_NC_001320.1	75000	25	-1.74562	nan	nan	nan	nan	0.136937
CP_NC_001320.1	76000	29	-1.85092	-1.29149	-1.30465	-1.15782	nan	-0.106308
CP_NC_001320.1	77000	21	-1.99008	nan	nan	nan	nan	-0.730229
CP_NC_001320.1	78000	42	-2.0218	-0.814336	-0.837569	nan	nan	-0.508384
CP_NC_001320.1	79000	38	-1.9375	2.03673	2.1019	nan	nan	-0.944494
CP_NC_001320.1	80000	29	-2.11801	-0.814336	-0.837569	nan	nan	-0.859051
CP_NC_001320.1	81000	0	nan	nan	nan	nan	nan	nan
CP_NC_001320.1	82000	0	nan	nan	nan	nan	nan	nan
CP_NC_001320.1	83000	0	nan	nan	nan	nan	nan	nan
CP_NC_001320.1	84000	0	nan	nan	nan	nan	nan	nan
CP_NC_001320.1	85000	0	nan	nan	nan	nan	nan	nan
CP_NC_001320.1	86000	0	nan	nan	nan	nan	nan	nan
CP_NC_001320.1	87000	0	nan	nan	nan	nan	nan	nan
CP_NC_001320.1	88000	0	nan	nan	nan	nan	nan	nan
CP_NC_001320.1	89000	1	0.85754	nan	nan	nan	nan	1.53256
CP_NC_001320.1	90000	0	nan	nan	nan	nan	nan	nan
CP_NC_001320.1	91000	0	nan	nan	nan	nan	nan	nan
CP_NC_001320.1	92000	0	nan	nan	nan	nan	nan	nan
CP_NC_001320.1	93000	0	nan	nan	nan	nan	nan	nan
CP_NC_001320.1	94000	0	nan	nan	nan	nan	nan	nan
CP_NC_001320.1	95000	0	nan	nan	nan	nan	nan	nan
CP_NC_001320.1	96000	0	nan	nan	nan	nan	nan	nan
CP_NC_001320.1	97000	0	nan	nan	nan	nan	nan	nan
CP_NC_001320.1	98000	0	nan	nan	nan	nan	nan	nan
CP_NC_001320.1	99000	0	nan	nan	nan	nan	nan	nan
CP_NC_001320.1	100000	1	0.497993	nan	nan	nan	nan	1.11666
CP_NC_001320.1	101000	35	-2.19429	nan	nan	nan	nan	-1.12461
CP_NC_001320.1	102000	37	-2.02926	1.08296	nan	nan	nan	-1.10068
CP_NC_001320.1	103000	53	-2.07406	-1.06253	-0.837569	nan	-0.568346	-0.524614
CP_NC_001320.1	104000	72	-2.05516	2.22484	1.75808	1.60401	nan	-0.869375
CP_NC_001320.1	105000	39	-1.81552	1.18294	-0.837569	nan	nan	-0.231872
CP_NC_001320.1	106000	37	-1.7891	0.50539	-0.845253	-0.52831	nan	-0.378506
CP_NC_001320.1	107000	28	-1.88616	nan	nan	nan	nan	-0.301411
CP_NC_001320.1	108000	47	-1.99065	1.14352	-0.767023	-1.1028	nan	-0.924388
CP_NC_001320.1	109000	45	-2.07347	1.17316	-0.697325	-1.1028	nan	-1.11807
CP_NC_001320.1	110000	19	-1.7146	-0.814336	-0.837569	nan	nan	-0.147567
CP_NC_001320.1	111000	49	-2.18445	-1.0399	-0.697325	nan	nan	-0.72908
CP_NC_001320.1	112000	31	-2.05262	nan	nan	nan	nan	-0.783881
CP_NC_001320.1	113000	28	-1.80683	1.09317	-0.861273	nan	nan	-0.743945
CP_NC_001320.1	114000	2	-1.05619	nan	nan	nan	nan	-0.942033
