# Supplementary material for: Signatures of differential selection in chloroplast genome between japonica and indica
Source: Rice (N Y). 2019 Aug 14;12:65. doi: 10.1186/s12284-019-0322-x (PMC6692809; doi:10.1186/s12284-019-0322-x)
Supplement: Supplementary file 11 — The result of bayesian inference tree. (TRE 190 kb) [file 12284_2019_322_MOESM11_ESM.tre]

#NEXUS
[ID: 5864849337]
begin taxa;
	dimensions ntax=412;
	taxlabels
		27166
		27167
		27169
		27175
		27177
		27178
		DNA-19
		DNA-20
		DNA-21
		DNA-22
		DNA-26
		DNA-31
		DNA-34
		DNA-35
		DNA-36
		DNA-38
		DNA-39
		DNA-40
		DNA-41
		DNA-42
		DNA-43
		DNA-44
		DNA-45
		DNA-46
		DNA-47
		DNA-48
		DNA-49
		DNA-50
		DNA-51
		DNA-52
		DNA-54
		DNA-55
		DNA-56
		DNA-57
		DNA-58
		DNA-59
		DNA-60
		DNA-66
		DNA-67
		DNA-68
		DNA-69
		DNA-70
		DNA-71
		DNA-72
		DNA-80
		DNA-82
		DNA-A1
		DNA-A3
		DNA-A4
		RWG-001
		RWG-002
		RWG-004
		RWG-006
		RWG-007
		RWG-008
		RWG-009
		RWG-010
		RWG-011
		RWG-012
		RWG-013
		RWG-014
		RWG-015
		RWG-016
		RWG-017
		RWG-018
		RWG-019
		RWG-020
		RWG-021
		RWG-022
		RWG-023
		RWG-024
		RWG-025
		RWG-026
		RWG-027
		RWG-028
		RWG-029
		RWG-030
		RWG-031
		RWG-032
		RWG-033
		RWG-035
		RWG-036
		RWG-037
		RWG-038
		RWG-039
		RWG-040
		RWG-042
		RWG-043
		RWG-045
		RWG-046
		RWG-047
		RWG-048
		RWG-050
		RWG-051
		RWG-052
		RWG-053
		RWG-055
		RWG-056
		RWG-057
		RWG-058
		RWG-059
		RWG-060
		RWG-061
		RWG-062
		RWG-063
		RWG-064
		RWG-065
		RWG-066
		RWG-067
		RWG-068
		RWG-069
		RWG-070
		RWG-071
		RWG-072
		RWG-073
		RWG-074
		RWG-075
		RWG-076
		RWG-077
		RWG-078
		RWG-079
		RWG-080
		RWG-081
		RWG-082
		RWG-083
		RWG-084
		RWG-087
		RWG-088
		RWG-089
		RWG-090
		RWG-091
		RWG-092
		RWG-093
		RWG-094
		RWG-095
		RWG-096
		RWG-097
		RWG-098
		RWG-099
		RWG-100
		RWG-101
		RWG-102
		RWG-103
		RWG-104
		RWG-105
		RWG-106
		RWG-107
		RWG-108
		RWG-109
		RWG-110
		RWG-111
		RWG-112
		RWG-113
		RWG-114
		RWG-115
		RWG-116
		RWG-117
		RWG-118
		RWG-119
		RWG-120
		RWG-121
		RWG-122
		RWG-123
		RWG-124
		RWG-125
		RWG-126
		RWG-127
		RWG-128
		RWG-129
		RWG-130
		RWG-131
		RWG-132
		RWG-133
		RWG-134
		RWG-135
		RWG-136
		RWG-137
		RWG-138
		RWG-139
		RWG-140
		RWG-141
		RWG-142
		RWG-143
		RWG-144
		RWG-146
		RWG-147
		RWG-148
		RWG-149
		RWG-150
		RWG-151
		RWG-152
		RWG-154
		RWG-155
		RWG-157
		RWG-158
		RWG-159
		RWG-160
		RWG-161
		RWG-162
		RWG-164
		RWG-165
		RWG-166
		RWG-168
		RWG-169
		RWG-170
		RWG-171
		RWG-172
		RWG-173
		RWG-174
		RWG-175
		RWG-176
		RWG-177
		RWG-178
		RWG-179
		RWG-181
		RWG-182
		RWG-183
		RWG-184
		RWG-185
		RWG-186
		RWG-187
		RWG-188
		RWG-189
		RWG-190
		RWG-191
		RWG-192
		RWG-193
		RWG-194
		RWG-195
		RWG-196
		RWG-197
		RWG-198
		RWG-199
		RWG-200
		RWG-201
		RWG-202
		RWG-203
		RWG-205
		RWG-211
		RWG-212
		RWG-213
		RWG-214
		RWG-215
		RWG-216
		RWG-217
		RWG-218
		RWG-219
		RWG-220
		RWG-221
		RWG-222
		RWG-223
		RWG-224
		RWG-225
		RWG-226
		RWG-227
		RWG-228
		RWG-229
		RWG-230
		RWG-231
		RWG-232
		RWG-233
		RWG-234
		RWG-235
		RWG-236
		RWG-237
		RWG-238
		RWG-239
		RWG-240
		RWG-241
		RWG-244
		RWG-245
		RWG-246
		RWG-247
		RWG-248
		RWG-249
		RWG-250
		RWG-251
		RWG-253
		RWG-254
		RWG-256
		RWG-257
		RWG-258
		RWG-259
		RWG-260
		RWG-261
		RWG-262
		RWG-263
		RWG-264
		RWG-265
		RWG-266
		RWG-267
		RWG-268
		RWG-269
		RWG-270
		RWG-272
		RWG-277
		RWG-278
		RWG-279
		RWG-280
		RWG-281
		RWG-283
		RWG-284
		RWG-285
		RWG-286
		RWG-287
		RWG-288
		RWG-289
		RWG-290
		RWG-291
		RWG-292
		RWG-293
		RWG-294
		RWG-295
		RWG-296
		RWG-316
		RWG-317
		RWG-318
		RWG-319
		RWG-321
		RWG-322
		RWG-323
		RWG-324
		RWG-325
		RWG-326
		RWG-327
		RWG-328
		RWG-329
		RWG-330
		RWG-331
		RWG-332
		RWG-333
		RWG-334
		RWG-336
		RWG-338
		RWG-339
		RWG-340
		RWG-341
		RWG-342
		RWG-343
		RWG-344
		RWG-345
		RWG-346
		RWG-347
		RWG-348
		RWG-349
		RWG-350
		RWG-353
		RWG-354
		RWG-355
		RWG-356
		RWG-357
		RWG-358
		RWG-359
		RWG-360
		RWG-362
		RWG-364
		RWG-365
		RWG-366
		RWG-367
		RWG-368
		RWG-369
		RWG-371
		RWG-373
		RWG-374
		RWG-376
		RWG-377
		RWG-378
		RWG-379
		RWG-380
		RWG-381
		RWG-382
		RWG-390
		RWG-392
		RWG-393
		RWG-394
		RWG-395
		RWG-397
		RWG-398
		RWG-399
		RWG-401
		RWG-404
		RWG-406
		RWG-407
		RWG-408
		RWG-409
		RWG-412
		RWG-415
		RWG-416
		RWG-417
		RWG-418
		RWG-419
		RWG-420
		RWG-421
		RWG-422
		RWG-423
		RWG-424
		RWG-425
		RWG-426
		RWG-428
		RWG-429
		RWG-430
		RWG-431
		RWG-432
		RWG-433
		WS-12
		WS-17
		WS-2
		WS-20
		WS-25
		WS-29
		WS-4
		WS-5
		;
end;
begin trees;
	translate
		1	27166,
		2	27167,
		3	27169,
		4	27175,
		5	27177,
		6	27178,
		7	DNA-19,
		8	DNA-20,
		9	DNA-21,
		10	DNA-22,
		11	DNA-26,
		12	DNA-31,
		13	DNA-34,
		14	DNA-35,
		15	DNA-36,
		16	DNA-38,
		17	DNA-39,
		18	DNA-40,
		19	DNA-41,
		20	DNA-42,
		21	DNA-43,
		22	DNA-44,
		23	DNA-45,
		24	DNA-46,
		25	DNA-47,
		26	DNA-48,
		27	DNA-49,
		28	DNA-50,
		29	DNA-51,
		30	DNA-52,
		31	DNA-54,
		32	DNA-55,
		33	DNA-56,
		34	DNA-57,
		35	DNA-58,
		36	DNA-59,
		37	DNA-60,
		38	DNA-66,
		39	DNA-67,
		40	DNA-68,
		41	DNA-69,
		42	DNA-70,
		43	DNA-71,
		44	DNA-72,
		45	DNA-80,
		46	DNA-82,
		47	DNA-A1,
		48	DNA-A3,
		49	DNA-A4,
		50	RWG-001,
		51	RWG-002,
		52	RWG-004,
		53	RWG-006,
		54	RWG-007,
		55	RWG-008,
		56	RWG-009,
		57	RWG-010,
		58	RWG-011,
		59	RWG-012,
		60	RWG-013,
		61	RWG-014,
		62	RWG-015,
		63	RWG-016,
		64	RWG-017,
		65	RWG-018,
		66	RWG-019,
		67	RWG-020,
		68	RWG-021,
		69	RWG-022,
		70	RWG-023,
		71	RWG-024,
		72	RWG-025,
		73	RWG-026,
		74	RWG-027,
		75	RWG-028,
		76	RWG-029,
		77	RWG-030,
		78	RWG-031,
		79	RWG-032,
		80	RWG-033,
		81	RWG-035,
		82	RWG-036,
		83	RWG-037,
		84	RWG-038,
		85	RWG-039,
		86	RWG-040,
		87	RWG-042,
		88	RWG-043,
		89	RWG-045,
		90	RWG-046,
		91	RWG-047,
		92	RWG-048,
		93	RWG-050,
		94	RWG-051,
		95	RWG-052,
		96	RWG-053,
		97	RWG-055,
		98	RWG-056,
		99	RWG-057,
		100	RWG-058,
		101	RWG-059,
		102	RWG-060,
		103	RWG-061,
		104	RWG-062,
		105	RWG-063,
		106	RWG-064,
		107	RWG-065,
		108	RWG-066,
		109	RWG-067,
		110	RWG-068,
		111	RWG-069,
		112	RWG-070,
		113	RWG-071,
		114	RWG-072,
		115	RWG-073,
		116	RWG-074,
		117	RWG-075,
		118	RWG-076,
		119	RWG-077,
		120	RWG-078,
		121	RWG-079,
		122	RWG-080,
		123	RWG-081,
		124	RWG-082,
		125	RWG-083,
		126	RWG-084,
		127	RWG-087,
		128	RWG-088,
		129	RWG-089,
		130	RWG-090,
		131	RWG-091,
		132	RWG-092,
		133	RWG-093,
		134	RWG-094,
		135	RWG-095,
		136	RWG-096,
		137	RWG-097,
		138	RWG-098,
		139	RWG-099,
		140	RWG-100,
		141	RWG-101,
		142	RWG-102,
		143	RWG-103,
		144	RWG-104,
		145	RWG-105,
		146	RWG-106,
		147	RWG-107,
		148	RWG-108,
		149	RWG-109,
		150	RWG-110,
		151	RWG-111,
		152	RWG-112,
		153	RWG-113,
		154	RWG-114,
		155	RWG-115,
		156	RWG-116,
		157	RWG-117,
		158	RWG-118,
		159	RWG-119,
		160	RWG-120,
		161	RWG-121,
		162	RWG-122,
		163	RWG-123,
		164	RWG-124,
		165	RWG-125,
		166	RWG-126,
		167	RWG-127,
		168	RWG-128,
		169	RWG-129,
		170	RWG-130,
		171	RWG-131,
		172	RWG-132,
		173	RWG-133,
		174	RWG-134,
		175	RWG-135,
		176	RWG-136,
		177	RWG-137,
		178	RWG-138,
		179	RWG-139,
		180	RWG-140,
		181	RWG-141,
		182	RWG-142,
		183	RWG-143,
		184	RWG-144,
		185	RWG-146,
		186	RWG-147,
		187	RWG-148,
		188	RWG-149,
		189	RWG-150,
		190	RWG-151,
		191	RWG-152,
		192	RWG-154,
		193	RWG-155,
		194	RWG-157,
		195	RWG-158,
		196	RWG-159,
		197	RWG-160,
		198	RWG-161,
		199	RWG-162,
		200	RWG-164,
		201	RWG-165,
		202	RWG-166,
		203	RWG-168,
		204	RWG-169,
		205	RWG-170,
		206	RWG-171,
		207	RWG-172,
		208	RWG-173,
		209	RWG-174,
		210	RWG-175,
		211	RWG-176,
		212	RWG-177,
		213	RWG-178,
		214	RWG-179,
		215	RWG-181,
		216	RWG-182,
		217	RWG-183,
		218	RWG-184,
		219	RWG-185,
		220	RWG-186,
		221	RWG-187,
		222	RWG-188,
		223	RWG-189,
		224	RWG-190,
		225	RWG-191,
		226	RWG-192,
		227	RWG-193,
		228	RWG-194,
		229	RWG-195,
		230	RWG-196,
		231	RWG-197,
		232	RWG-198,
		233	RWG-199,
		234	RWG-200,
		235	RWG-201,
		236	RWG-202,
		237	RWG-203,
		238	RWG-205,
		239	RWG-211,
		240	RWG-212,
		241	RWG-213,
		242	RWG-214,
		243	RWG-215,
		244	RWG-216,
		245	RWG-217,
		246	RWG-218,
		247	RWG-219,
		248	RWG-220,
		249	RWG-221,
		250	RWG-222,
		251	RWG-223,
		252	RWG-224,
		253	RWG-225,
		254	RWG-226,
		255	RWG-227,
		256	RWG-228,
		257	RWG-229,
		258	RWG-230,
		259	RWG-231,
		260	RWG-232,
		261	RWG-233,
		262	RWG-234,
		263	RWG-235,
		264	RWG-236,
		265	RWG-237,
		266	RWG-238,
		267	RWG-239,
		268	RWG-240,
		269	RWG-241,
		270	RWG-244,
		271	RWG-245,
		272	RWG-246,
		273	RWG-247,
		274	RWG-248,
		275	RWG-249,
		276	RWG-250,
		277	RWG-251,
		278	RWG-253,
		279	RWG-254,
		280	RWG-256,
		281	RWG-257,
		282	RWG-258,
		283	RWG-259,
		284	RWG-260,
		285	RWG-261,
		286	RWG-262,
		287	RWG-263,
		288	RWG-264,
		289	RWG-265,
		290	RWG-266,
		291	RWG-267,
		292	RWG-268,
		293	RWG-269,
		294	RWG-270,
		295	RWG-272,
		296	RWG-277,
		297	RWG-278,
		298	RWG-279,
		299	RWG-280,
		300	RWG-281,
		301	RWG-283,
		302	RWG-284,
		303	RWG-285,
		304	RWG-286,
		305	RWG-287,
		306	RWG-288,
		307	RWG-289,
		308	RWG-290,
		309	RWG-291,
		310	RWG-292,
		311	RWG-293,
		312	RWG-294,
		313	RWG-295,
		314	RWG-296,
		315	RWG-316,
		316	RWG-317,
		317	RWG-318,
		318	RWG-319,
		319	RWG-321,
		320	RWG-322,
		321	RWG-323,
		322	RWG-324,
		323	RWG-325,
		324	RWG-326,
		325	RWG-327,
		326	RWG-328,
		327	RWG-329,
		328	RWG-330,
		329	RWG-331,
		330	RWG-332,
		331	RWG-333,
		332	RWG-334,
		333	RWG-336,
		334	RWG-338,
		335	RWG-339,
		336	RWG-340,
		337	RWG-341,
		338	RWG-342,
		339	RWG-343,
		340	RWG-344,
		341	RWG-345,
		342	RWG-346,
		343	RWG-347,
		344	RWG-348,
		345	RWG-349,
		346	RWG-350,
		347	RWG-353,
		348	RWG-354,
		349	RWG-355,
		350	RWG-356,
		351	RWG-357,
		352	RWG-358,
		353	RWG-359,
		354	RWG-360,
		355	RWG-362,
		356	RWG-364,
		357	RWG-365,
		358	RWG-366,
		359	RWG-367,
		360	RWG-368,
		361	RWG-369,
		362	RWG-371,
		363	RWG-373,
		364	RWG-374,
		365	RWG-376,
		366	RWG-377,
		367	RWG-378,
		368	RWG-379,
		369	RWG-380,
		370	RWG-381,
		371	RWG-382,
		372	RWG-390,
		373	RWG-392,
		374	RWG-393,
		375	RWG-394,
		376	RWG-395,
		377	RWG-397,
		378	RWG-398,
		379	RWG-399,
		380	RWG-401,
		381	RWG-404,
		382	RWG-406,
		383	RWG-407,
		384	RWG-408,
		385	RWG-409,
		386	RWG-412,
		387	RWG-415,
		388	RWG-416,
		389	RWG-417,
		390	RWG-418,
		391	RWG-419,
		392	RWG-420,
		393	RWG-421,
		394	RWG-422,
		395	RWG-423,
		396	RWG-424,
		397	RWG-425,
		398	RWG-426,
		399	RWG-428,
		400	RWG-429,
		401	RWG-430,
		402	RWG-431,
		403	RWG-432,
		404	RWG-433,
		405	WS-12,
		406	WS-17,
		407	WS-2,
		408	WS-20,
		409	WS-25,
		410	WS-29,
		411	WS-4,
		412	WS-5
		;
tree con_all_compat = [&U] (1[&prob=1.00000000e+00,prob_stddev=0.00000000e+00,prob_range={1.00000000e+00,1.00000000e+00},prob(percent)="100",prob+-sd="100+-0"]:7.749214e-04[&length_mean=9.63311861e-04,length_median=7.74921400e-04,length_95%HPD={3.35317700e-08,2.48591100e-03}],(8[&prob=1.00000000e+00,prob_stddev=0.00000000e+00,prob_range={1.00000000e+00,1.00000000e+00},prob(percent)="100",prob+-sd…
end;
